# Supplementary material for: Lkb1 suppresses amino acid-driven gluconeogenesis in the liver
Source: Nat Commun. 2020 Nov 30;11:6127. doi: 10.1038/s41467-020-19490-6 (PMC7705018; doi:10.1038/s41467-020-19490-6)
Supplement: Supplementary file 4 — Supplementary Data 1 [file 41467_2020_19490_MOESM4_ESM.xlsx]

## Sheet: Table 1
Table 1: Proteomic data_ Fasted WT and LKB1 KO animals
Gene Symbol	Protein names	Fold-change (log2)	adjusted P Value	Protein IDs	Peptides	Razor + unique peptides	Unique peptides	LFQ intensity Aj_KO_866	LFQ intensity Aj_KO_873	LFQ intensity Aj_KO_877	LFQ intensity AJ_KO_880	LFQ intensity Aj_WT_875	LFQ intensity Aj_WT_876	LFQ intensity Aj_WT_881	LFQ intensity Aj_WT_965
Gvin1	Interferon-induced very large GTPase 1	6.07787	0.0128407	L7N451;Q80SU7;Q3TBC0;Q3U0G9;Q3TA32;H3BL64;Q9D303;Q8BNW0;Q8C9P2	65	65	65	23.3072	24.2033	25.3314	24.6395	21.7343	22.7221	Non Numérique	20.6897
Nnmt	Nicotinamide N-methyltransferase	5.1895	0.000126944	O55239;Q9D9X3;D3YX59	10	10	10	26.6443	26.5491	26.3446	26.2979	23.3027	24.5979	24.1242	24.0548
Oat	Ornithine aminotransferase, mitochondrial	5.02921	0.000145913	Q3TG75;P29758;Q3UKT3;Q3UJK5	22	22	22	32.4705	32.5884	32.6601	32.2446	30.6631	29.5211	29.7814	30.4186
Lamc1	Laminin subunit gamma-1	3.75013	0.00895362	F8VQJ3;P02468;Q3UFZ9;Q3TRH4;Q3URV4;Q3UNG0;Q6PHM1;F6SFQ3	16	16	16	23.7152	24.6501	Non Numérique	25.3934	22.7991	22.9973	22.532	22.9656
Acmsd	2-amino-3-carboxymuconate-6-semialdehyde decarboxylase	3.64969	0.00851838	Q8R519	15	15	9	27.3801	27.076	27.3398	27.1693	23.562	25.4793	26.0689	25.4223
Etnppl	Ethanolamine-phosphate phospho-lyase	2.984	0.000322985	Q8BWU8;E9PYH3	22	22	22	28.9153	28.735	29.1033	28.428	26.8418	27.0502	27.4654	27.4948
Slc7a2	Low affinity cationic amino acid transporter 2	2.77965	0.00156931	E9QJY0;P18581;P18581-2;Q8R2J3;Q8R2J2	14	14	14	26.6842	27.1251	27.8669	27.1432	25.6303	25.7736	26.0301	25.7133
Tuba8	Tubulin alpha-8 chain	2.74319	0.000173427	Q9JJZ2	15	6	6	24.8275	24.6478	25.084	25.1228	23.6169	23.4665	23.6829	23.0685
Pah	Phenylalanine-4-hydroxylase	2.64892	0.00133286	P16331;Q3UEH8;D3Z270;F6YTR5;D3YZ73	30	30	30	32.0358	31.9839	32.0145	31.4622	30.949	30.1618	30.0181	30.6276
Got1	Aspartate aminotransferase, cytoplasmic	2.63109	0.000110821	P05201;F7ALS6	21	21	21	31.8902	32.0511	32.0487	32.0359	30.2782	30.6444	30.9916	30.4338
Slc38a3	Sodium-coupled neutral amino acid transporter 3	2.34315	0.0047001	Q9DCP2;A0A0A6YWF5;A0A0A6YX60;A0A0A6YWH4	7	7	7	27.7363	28.5203	28.1862	28.4935	26.6003	27.042	27.5819	26.72
Pklr	Pyruvate kinase;Pyruvate kinase PKLR	2.3108	0.00253953	Q3UEH4;E9Q509;Q3UEI4;G3X925;A7MCU9;P53657	24	24	21	30.5779	30.3268	30.3003	30.026	28.9101	28.5192	29.2553	29.5605
Hip1r	Huntingtin-interacting protein 1-related protein	2.29519	0.000517712	Q9D689;Q6P1F5;Q6ZQ77;Q9JKY5;Q80UP1;Q8BPA2;F7DCR9;E9Q3C5	28	28	28	26.4146	26.2943	26.45	26.2211	24.6288	25.126	25.4051	25.3191
Itih2	Inter-alpha-trypsin inhibitor heavy chain H2	2.19952	0.00132632	Q8K016;G3X977;Q61703;Q3UEG7;CON__Q9TRI1;E0CX69	24	24	24	26.7283	27.272	27.3732	26.7881	25.7724	25.7878	25.864	26.247
Mrpl43	39S ribosomal protein L43, mitochondrial	2.0905	0.00450433	Q810B1;Q6P060;Q5RL20;Q99N89;REV__Q7TSW2	4	4	4	29.5554	29.5733	29.9736	29.3137	29.0043	28.1067	28.257	28.6956
Dak	Bifunctional ATP-dependent dihydroxyacetone kinase/FAD-AMP lyase (cyclizing);ATP-dependent dihydroxyacetone kinase;FAD-AMP lyase (cyclizing)	2.06037	0.00468366	Q8VC30;Q3UTZ4	24	24	24	31.4958	31.645	31.7654	31.9344	30.2689	30.2178	31.1878	30.804
Acly	ATP-citrate synthase	2.03647	0.00332894	Q3V117;Q91V92;Q3TED3;Q3UEA1;Q8VDM8;Q3TS02;Q3UVY4;Q99K05;Q6P063	44	44	44	30.5831	30.3557	30.2093	30.1386	28.9031	28.9475	29.737	29.4631
Aldob	Fructose-bisphosphate aldolase B	2.015	0.0139297	Q3UER1;Q91Y97;Q3TJ66	22	22	21	34.4097	35.4714	34.5456	35.0434	33.6412	34.3011	33.7478	33.8971
Etnk2	Ethanolamine kinase 2	1.93894	0.00929474	A7MCT6;Q8C0D2;H9KV13;A7MCT6-2	14	14	13	25.9247	26.4995	26.83	26.2631	25.1658	25.8727	25.4863	25.2079
Gpi	Glucose-6-phosphate isomerase	1.89961	0.000547286	P06745;F6SAC3;B7ZWL9;B2RXT5;CON__Q3ZBD7	19	19	19	29.8849	29.787	29.5287	29.8246	28.6949	28.5826	29.1042	28.9094
Gys2	Glycogen [starch] synthase, liver	1.85944	0.00114007	Q8VCB3	27	27	26	28.8075	28.648	29.1251	29.0459	28.1866	27.6978	28.1061	28.0592
Tfrc	Transferrin receptor protein 1	1.85845	0.000175633	Q542D9;Q62351;Q8C872;Q8JZS3	21	21	21	25.6999	25.5906	25.5605	25.8042	24.7088	24.896	24.9295	24.5209
Cbs	Cystathionine beta-synthase	1.7755	0.00845292	Q91WT9;Q91WT9-2;D3YUF2;D3YYN0;D3Z4K2	25	25	25	29.7091	29.2018	29.643	29.1194	28.4756	28.2052	28.8443	28.8327
Hgd	Homogentisate 1,2-dioxygenase	1.76931	0.000939231	O09173;Q8CI38;Q05BJ1	22	22	22	30.6375	30.7133	30.9885	30.6231	29.9394	29.6266	30.1494	29.9378
Fbp1	Fructose-1,6-bisphosphatase 1	1.73935	0.000524768	Q9QXD6;F6YS63;E9Q0T7;Q9QXA8;Q9QXC5;Q9JHT7;Q9QXB3;Q9QXC2;Q9QXC3;Q9QXC4;Q9QXA9;Q9QXB1;Q9QXB0	22	22	19	32.5343	32.5937	32.891	32.3818	31.678	31.8089	31.8526	31.9057
Khk	Ketohexokinase	1.72008	0.00408852	P97328	14	14	1	28.7877	28.7677	29.0167	28.9355	28.0603	27.6065	28.2166	28.3958
Gls2	Glutaminase liver isoform, mitochondrial	1.66463	6.23828e-05	Q571F8;Q3TGF1;F6WPK7;F6SJZ7;E0CYF7;D6RI88;E0CXA4	18	18	18	28.1819	28.0987	28.0977	27.9747	27.4041	27.3271	27.1929	27.4802
Fh	Fumarate hydratase, mitochondrial	1.63865	0.000794898	P97807-2;P97807;H3BKG7	23	23	23	31.3064	31.2708	31.4803	31.048	30.4986	30.78	30.4754	30.5122
Me1	NADP-dependent malic enzyme;Malic enzyme	1.62859	0.00658306	P06801;Q3TQP6;Q3TQW1	24	24	1	29.8357	29.3608	29.44	29.3063	28.5098	28.6313	28.9664	29.019
Gnmt	Glycine N-methyltransferase	1.62461	0.00889746	Q9QXF8;Q5I0T9;Q8C4E3	13	13	13	32.009	32.3834	32.5872	31.8428	31.4786	31.4995	31.6746	31.4802
Slc25a25	Calcium-binding mitochondrial carrier protein SCaMC-2	1.62434	0.0118055	A2ASZ8;A2ASZ8-4;A2ASZ8-5;A2ASZ8-2;A2ASZ8-3;Z4YLR9;F6RC04	11	9	9	24.8163	24.2892	25.0832	24.5543	23.9174	23.8795	23.9901	24.2476
Kynu	Kynureninase	1.62011	0.00756384	A2ARD6;Q9CXF0;Q6NSV5;Q8R0F7;A2ARD7;Q3V3G5	20	20	20	28.5118	28.5133	29.1077	28.6058	27.9807	27.7563	28.0332	28.2339
Cwf19l1	CWF19-like protein 1	1.60858	0.0115318	Q8CI33;Q8CI33-2	13	13	13	23.1133	23.4964	23.7123	23.1642	22.6301	22.7679	22.7193	Non Numérique
Agxt	Serine--pyruvate aminotransferase;Serine--pyruvate aminotransferase, mitochondrial	1.60852	0.00249767	Q3UEN9;O35423-2;O35423	16	16	16	29.2802	29.3855	29.4303	28.9514	28.5319	28.4461	28.5178	28.8252
Sds	L-serine dehydratase/L-threonine deaminase	1.59595	0.00122005	Q3UEN6;Q8VBT2;D3Z221	12	12	12	31.3807	31.3737	31.4001	31.2592	30.8778	30.8001	30.6322	30.3564
Enpep	Glutamyl aminopeptidase	1.59549	0.00610097	Q52JJ6;P16406;Q8CD51;F7B9G4;Q6P3C1;F6YHW2	30	30	30	27.5077	27.502	27.8464	27.8162	26.9024	26.7918	27.3854	26.8525
Ldlr	Low-density lipoprotein receptor	1.57208	0.00998927	Q8VCT0;Q3U8R7;P35951;Q3TDD1;Q3TVR4;Q91ZJ1;B1AXJ6;F6YZZ8;B1AXJ3;B1AXJ5;B1AXJ4;Q924X6-2;Q924X6	19	19	19	24.6717	24.7916	25.0846	24.5613	24.348	24.2521	23.7269	24.1516
Eno1	Alpha-enolase	1.55105	0.000174622	Q5FW97;P17182;Q6PHC1;B0QZL1;Q8CF78;B1ARR7;Q545V3;Q3UJ20;P17183;D3Z2S4;D3Z6E4;Q922A0;B1ARR6;D3YVD3;Q5SX61;Q5SX60	25	25	21	32.597	32.5433	32.8025	32.4684	32.0152	32.0018	31.8963	31.9836
Ddc	Aromatic-L-amino-acid decarboxylase	1.54602	0.000898916	Q5SUV8;O88533;Q5SUV9	13	13	13	25.7675	25.8215	25.6189	25.7858	24.9009	25.0483	25.1494	25.3515
Clasp1	CLIP-associating protein 1	1.53267	0.000642134	B2RY22;A0A087WS18;J3QP81;A5D6Q8;A0A087WRK0;A0A087WQF1;E9Q6L0;A0A087WQ95;A0A087WNW8;A0A087WP42;E9QNY9;A0A087WRE8;E9QKH0;A0A087WQ31;Q80TV8-2;Q80TV8;A0A087WRU7;A0A0A6YWK1	13	13	11	22.8525	22.9454	23.1188	23.2555	22.4552	22.3796	22.4017	22.5021
Asl	Argininosuccinate lyase	1.53251	0.000483897	Q3UUH0;Q91YI0;E0CXM2;E0CY49;F7D439;E0CYV3	28	28	28	33.2442	33.1488	32.9995	33.142	32.3119	32.6726	32.5598	32.5139
Uox	Uricase	1.52607	0.00668584	Q543J0;P25688;Q8C7K4;D3Z4U1	23	23	23	32.5816	33.0215	33.1535	32.7811	32.226	32.4079	32.0993	32.4082
Prkaa2	5-AMP-activated protein kinase catalytic subunit alpha-2	1.51205	0.00386234	Q8BRK8;G8XUU5	12	12	10	24.7571	24.4777	24.3254	24.3327	24.0258	23.8342	23.6694	23.9936
Gas2	Growth arrest-specific protein 2	1.50775	0.00285584	P11862;D3YWD9;Q9D699;D3Z503;D6RDR2	15	15	15	26.0865	26.3526	26.4172	26.0959	25.6638	25.505	25.8844	25.5279
Ttc38	Tetratricopeptide repeat protein 38	1.5055	8.65114e-05	A3KMP2;A3KMP2-2;D6RH59	23	23	23	29.1039	29.0021	29.2229	28.9849	28.4723	28.4203	28.5704	28.4985
Cpn2	Carboxypeptidase N subunit 2	1.46627	0.00148333	Q9DBB9;Q642I5	13	13	13	24.3126	24.5023	24.3817	24.1966	23.5882	23.7645	23.9266	23.898
Pygl	Phosphorylase;Glycogen phosphorylase, liver form	1.46611	0.00407698	Q91WP9;Q9ET01;Q3TJQ7;Q3UEJ6;Q8BLV0	43	43	37	31.4624	31.1962	31.1619	31.3561	30.5676	30.5659	30.8375	30.9747
Ass1	Argininosuccinate synthase	1.45588	0.0111482	Q3UJ34;P16460;Q3UEJ7;J3QNG0	27	27	27	34.1188	34.462	34.3232	33.983	33.5462	33.9942	33.5665	33.6108
Pex11g	Peroxisomal membrane protein 11C	1.39847	0.00854978	Q6P6M5;Q3TN90;Q6P6M5-2	4	4	4	24.7668	25.0276	24.6525	24.5198	24.2667	24.1687	24.192	24.4375
GAPDH	Glyceraldehyde-3-phosphate dehydrogenase	1.33549	0.00632329	D2KHZ9;A0A0A0MQF6;P16858;S4R257;D3YYI5;Q3TUZ9;Q4VBD1;Q3V2I5;S4R2G5;Q64467;S4R1N5;W8QM43;Q2VWQ4;V9GXA7;Q8BJ40	20	20	2	33.0763	33.5179	33.2272	33.3934	32.8245	32.907	32.9117	32.9381
Slc25a15	Mitochondrial ornithine transporter 1	1.33373	0.00768061	Q543E2;Q9WVD5;Q6P8P5	17	17	17	29.1093	29.16	29.3564	29.2127	28.6874	28.691	29.0667	28.7061
Edc4	Enhancer of mRNA-decapping protein 4	1.33326	0.0129479	G5E896;Q3UJB9;Q3UJB9-2;D6RE33;F6ZJ27;F6V5I7	17	17	17	23.2399	23.0065	23.0658	23.301	22.6164	22.7263	23.0116	22.5783
Pgd	6-phosphogluconate dehydrogenase, decarboxylating	1.3243	0.00313063	Q91V28;Q9DCD0;Q3UAG2;Q91YT9	16	16	16	27.7676	27.9651	27.69	28.0067	27.4717	27.5508	27.3981	27.4067
Nasp	Nuclear autoantigenic sperm protein	1.27068	0.0013721	Q99MD9;B1AU76;B1AU75;Q99MD9-2;Q3TTH5	13	13	13	23.9869	23.8949	24.0537	23.8496	23.6714	23.5558	23.6691	23.5081
Mdh1	Malate dehydrogenase, cytoplasmic	1.24588	0.0130917	P14152;B1ATQ3	14	14	14	32.0385	31.9412	32.0656	31.7987	31.7705	31.4955	31.5566	31.7482
Mavs	Mitochondrial antiviral-signaling protein	1.24315	0.00399643	Q8VCF0;Q3U5B1	12	12	12	26.8967	27.055	26.9573	26.9426	26.8255	26.5492	26.5886	26.6206
Rmdn2	Regulator of microtubule dynamics protein 2	1.23662	0.0148739	Q8BSE0	14	14	14	26.5276	26.3829	26.6622	26.3423	26.0967	26.2497	26.2802	26.0736
Capn1	Calpain-1 catalytic subunit	1.22542	0.005018	Q3TB79;Q8C2J1;Q80Y25;Q3UDG8;Q3TI07;O35350;Q3UF24	22	22	22	25.1295	25.1241	24.9847	25.0042	24.8428	24.6682	24.6689	24.8824
Sfpq	Splicing factor, proline- and glutamine-rich	1.20642	0.00912475	Q8VIJ6;Q3TZL2;Q810V5;Q7TMH7;Q9Z1Q0	16	16	15	26.3624	26.3909	26.4918	26.4809	26.2932	26.1431	26.2075	25.9864
Txnl1	Thioredoxin-like protein 1	1.18556	0.0146469	Q3U8R9;Q8CDN6;Q3UBF4;Q3UNH3	10	10	10	27.5861	27.4442	27.4761	27.5535	27.1563	27.1507	27.3579	27.3994
Prkar1a	cAMP-dependent protein kinase type I-alpha regulatory subunit;cAMP-dependent protein kinase type I-alpha regulatory subunit, N-terminally processed	1.15992	0.0100529	Q9DBC7;Q8C3Z4;Q3TYK4;Q3UBA7;Q9CS50;A2AI69;F8S0Y0;D3Z068;D3Z0V6;Q921L9;Q3TY04;P12849;D3Z4L4;I2E5V9;I2E5V8;G1C1P2;D3YTM5	12	12	12	24.128	24.268	24.2775	24.1441	23.8963	23.9514	24.0897	24.0234
Stip1	Stress-induced-phosphoprotein 1	1.13152	0.000397599	Q3THQ5;Q60864	26	26	26	28.5396	28.5555	28.5127	28.5425	28.3511	28.296	28.3843	28.4038
Flnb	Filamin-B	1.12411	0.00870816	Q80X90;Q3T9V9	98	98	92	28.8123	28.8428	28.8948	28.909	28.7305	28.5877	28.7639	28.6977
Mrpl47	39S ribosomal protein L47, mitochondrial	0.895047	0.0108315	Q8K2Y7	6	6	6	23.1725	23.162	23.2711	23.1481	23.4212	23.3606	23.258	23.3523
Gcn1l1		0.885108	0.000710623	E9PVA8;Q3UHQ5;B2RWW6;Q8CHH7;Q640Q4;Q6PGM5;Q3U3Z4;Q8BIX2;Q8BTM7;Q6NV94	99	99	98	27.6468	27.601	27.6667	27.7019	27.8207	27.8258	27.8803	27.7944
Sephs2	Selenide, water dikinase 2	0.843296	0.00854019	P97364;Q6PKB1	12	12	12	27.8522	27.9317	27.7766	27.9435	28.2077	27.9985	28.1997	28.0773
Chmp4b	Charged multivesicular body protein 4b	0.832485	0.00272915	Q9D8B3	6	6	6	24.8671	24.7084	24.6998	24.7782	24.9644	25.039	24.9784	25.1301
Pdia6	Protein disulfide-isomerase A6	0.829434	0.00970773	Q3THH1;Q922R8	15	15	1	29.5336	29.5016	29.4175	29.5745	29.6297	29.7754	29.7517	29.9373
Rpn2	Dolichyl-diphosphooligosaccharide--protein glycosyltransferase subunit 2	0.822429	0.0101062	Q61833;A2ACG7;Q3U505;Q9DBG6	20	20	20	28.394	28.5237	28.5924	28.3046	28.673	28.659	28.8027	28.8181
Rabggta	Geranylgeranyl transferase type-2 subunit alpha	0.817858	0.0137983	Q9JHK4;Q3UIH7;Q9JHK4-2;Q921J9	18	18	18	24.98	24.8723	24.9365	24.7458	25.0664	25.0798	25.3538	25.1869
Dld	Dihydrolipoyl dehydrogenase, mitochondrial;Dihydrolipoyl dehydrogenase	0.812291	0.00426158	O08749;Q3TIE8	18	18	18	29.1165	29.3197	29.2981	29.3311	29.4754	29.617	29.5095	29.6652
Dmgdh	Dimethylglycine dehydrogenase, mitochondrial	0.810203	0.00346314	Q9DBT9;Q5EBH4	42	42	42	31.173	31.0306	31.2417	31.0309	31.4425	31.5166	31.3313	31.4059
Hmbs	Porphobilinogen deaminase	0.806501	0.00085052	Q3UPG1;Q3UBC6;Q99L41;P22907-2;P22907	14	14	14	24.9412	24.8494	24.9875	24.9175	25.2511	25.1797	25.3423	25.1598
Mia3	Melanoma inhibitory activity protein 3	0.803477	0.00121804	Q8BI84;Q8BI84-2;Q8BI84-3;J3KMG3	56	56	38	27.2831	27.181	27.233	27.3177	27.568	27.6765	27.4518	27.5761
Fahd1	Acylpyruvase FAHD1, mitochondrial	0.797737	0.00960223	Q8R0F8	11	11	11	25.0599	25.2256	25.3696	25.0083	25.4696	25.5667	25.5362	25.4186
Cyp4v3	Cytochrome P450 4V2	0.7862	0.0144052	B2RSR0;Q9DBW0;Q3UC74;H9H9R5;Q811W2	20	20	20	26.6481	26.3776	26.5997	26.2628	26.8365	26.7824	26.7256	26.9562
Abcb10	ATP-binding cassette sub-family B member 10, mitochondrial	0.783392	0.00705375	Q9JI39	13	13	13	23.6029	23.736	23.6765	23.5615	24.1858	23.9939	23.9809	23.8063
Usmg5	Up-regulated during skeletal muscle growth protein 5	0.778364	0.00160172	Q78IK2	2	2	2	27.7887	27.6887	27.6958	27.8678	28.209	28.207	28.0531	28.0146
Uqcrc2	Cytochrome b-c1 complex subunit 2, mitochondrial	0.774705	0.00514783	Q9DB77	17	17	17	30.6857	30.8424	31.0222	30.9541	31.325	31.3201	31.1352	31.2107
Aldh6a1	Methylmalonate-semialdehyde dehydrogenase [acylating], mitochondrial	0.773423	0.0102729	Q9EQ20;Q8K0L1;Q1LZK2	29	29	29	31.5274	31.3474	31.6191	31.5078	32.0478	31.8952	31.6498	31.877
Mtch2	Mitochondrial carrier homolog 2	0.773346	0.0150882	Q3UA17;Q791V5;A2AFW6;Q9D050;Q05C68;D6RCZ1	13	13	13	27.2856	27.1808	27.144	27.0394	27.7338	27.3381	27.3934	27.6407
Dpys	Dihydropyrimidinase	0.772653	0.00914813	Q9EQF5;Q8K0X3;F6ZLZ4	21	21	21	30.0813	30.0484	30.2673	30.2715	30.5386	30.4046	30.7534	30.4495
Lbr	Lamin-B receptor	0.768124	0.00124265	Q3U9G9;A0A0A6YY12;A0A0A6YXW3;A0A0A6YXT6;A0A0A6YW01;A0A0A6YWS3;Q811V7	9	9	9	23.4076	23.3357	23.3786	23.2508	23.7496	23.8583	23.692	23.5865
Rdh7	Retinol dehydrogenase 7	0.767765	0.00651403	O88451;V9H0I4	15	7	7	28.6482	28.791	28.8301	28.8313	29.27	29.2857	29.1139	28.9366
Hebp1	Heme-binding protein 1	0.766613	0.00220827	Q9R257	7	7	7	28.7041	28.8042	28.5987	28.7183	29.1514	28.9119	29.0969	29.1907
Man2a1	Alpha-mannosidase 2	0.766209	0.0101492	P27046;F6QMB7;Q8C4L1;Q3TSU5;Q9WU23;Q197W7;Q8BRK9-2;Q8BRK9	40	40	40	26.7867	26.6702	26.9311	27.0912	27.2108	27.264	27.4058	27.1582
Nit2	Omega-amidase NIT2	0.765995	0.0104132	Q9JHW2	17	17	17	28.6764	28.5009	28.8893	28.7205	29.2861	28.9893	29.0187	29.0378
Ca8	Carbonic anhydrase-related protein	0.765347	0.0099362	P28651	8	8	8	23.9599	23.7047	24.0238	23.8366	24.4437	24.3401	24.1219	24.1589
H6pd	GDH/6PGL endoplasmic bifunctional protein;Glucose 1-dehydrogenase;6-phosphogluconolactonase	0.764983	0.00755636	A2A7A7;Q8CFX1;Q8QZU3;A2A7A8;Q3TFM8;Q8BMC8	20	20	20	27.2923	27.3283	27.3862	27.5699	27.8818	27.7799	27.8889	27.5653
2810459M11Rik	Uncharacterized protein C2orf72 homolog	0.76361	0.00132708	B7ZMV2;Q9CYS6;Q9CYS6-2	5	5	5	23.5329	23.4394	23.6057	23.4687	23.8344	24.0691	23.8206	23.8705
Slc25a13	Calcium-binding mitochondrial carrier protein Aralar2	0.763273	0.00143819	Q8C140;Q9QXX4	30	30	11	30.3223	30.4294	30.4568	30.4143	30.9319	30.8566	30.731	30.6492
Grhpr	Glyoxylate reductase/hydroxypyruvate reductase	0.763066	0.00642419	Q3T9Z2;Q91Z53;D6REG4;B1AXQ0	16	16	16	28.678	28.79	28.7964	29.1231	29.2056	29.2303	29.262	29.2882
Mcat	Malonyl-CoA-acyl carrier protein transacylase, mitochondrial	0.760927	0.00953438	Q8R3F5	11	11	11	24.5414	24.3746	24.7847	24.56	25.1231	24.9076	24.822	24.9973
Cs	Citrate synthase, mitochondrial	0.757997	0.0028319	Q9CZU6;Q0QEL9;Q9DAM4;Q80X68	16	16	16	29.2511	29.0179	29.1989	29.3646	29.6767	29.5611	29.6855	29.5227
Nucb1	Nucleobindin-1	0.756422	0.0140143	Q02819;Q8BRD3;Q3TCI1;H3BK79;D3Z7D7;D3Z1N1	27	27	27	27.951	27.4904	27.4865	27.5275	27.9302	28.1418	28.0342	28.0077
Sult1b1	Sulfotransferase family cytosolic 1B member 1	0.755828	0.0146994	Q9QWG7;Q9QWG7-2	12	12	12	25.0919	24.9495	25.4177	25.2464	25.4335	25.5538	25.6006	25.7568
Hoga1	4-hydroxy-2-oxoglutarate aldolase, mitochondrial	0.753469	0.0156119	Q9DCU9;E9Q1R2	10	10	10	28.4328	28.5128	28.7949	28.5181	28.842	29.2291	28.834	28.9775
Tomm70a	Mitochondrial import receptor subunit TOM70	0.75344	0.0104719	Q3TSX8;Q80TT4;Q9CZW5	22	22	22	27.22	27.4412	27.4639	27.5844	27.8703	28.0489	27.7259	27.694
Hibch	3-hydroxyisobutyryl-CoA hydrolase, mitochondrial	0.750688	0.00206169	Q8QZS1;E0CX19	18	18	18	27.7312	27.9863	27.9086	28.0465	28.4499	28.2487	28.3041	28.3363
Aup1	Ancient ubiquitous protein 1	0.747489	0.0138112	I6L970;Q3TBX5;Q3U3K9;P70295;Q3TAZ9;Q3U0H4	6	6	6	22.6672	22.4472	22.3008	22.2716	22.9355	22.9729	22.6051	22.8599
Apool	MICOS complex subunit Mic27	0.747114	0.0114305	Q78IK4;Q9CZB4;B1AV14	12	12	12	27.3496	26.9963	27.104	26.9195	27.519	27.6474	27.3162	27.5854
Clec4g	C-type lectin domain family 4 member G	0.746377	0.0132227	Q8BNX1;F6T066	5	5	5	22.8519	22.6953	22.7662	22.816	22.9213	23.364	23.393	23.0917
Oxsm	3-oxoacyl-[acyl-carrier-protein] synthase, mitochondrial	0.738951	0.00427438	Q148P2;Q9D404;D3Z6F9	10	10	10	25.2831	25.0614	24.9559	24.8375	25.5236	25.4216	25.4295	25.5428
Trmu	Mitochondrial tRNA-specific 2-thiouridylase 1	0.735859	0.00107121	Q9DAT5;F7CNH0	7	7	7	22.1084	22.0611	22.0981	22.1876	22.4661	22.6938	22.4035	22.6447
Glud1	Glutamate dehydrogenase 1, mitochondrial	0.735786	0.00571641	P26443;Q3TSQ7	31	31	25	32.5279	32.548	32.7374	32.7962	33.1957	33.177	32.8529	33.1471
Cyp2d10	Cytochrome P450 2D10	0.732548	0.0126703	P24456	21	19	11	30.1628	29.958	30.1769	30.4959	30.7742	30.6756	30.4607	30.7124
Lactb	Serine beta-lactamase-like protein LACTB, mitochondrial	0.729095	0.011822	Q80UJ8;B2RWI2;Q9EP89;A1A4A8;A0PJ65;Q3UEQ3	19	19	19	Non Numérique	25.2985	25.5186	25.426	25.8455	25.74	26.0196	Non Numérique
Cyp8b1	7-alpha-hydroxycholest-4-en-3-one 12-alpha-hydroxylase	0.723118	0.00943999	O88962	20	20	20	26.0713	26.3778	26.3055	26.5763	26.8368	26.7204	26.9929	26.6752
Slc25a10	Mitochondrial dicarboxylate carrier	0.719439	0.00163289	Q9QZD8	12	12	12	27.6223	27.6187	27.7848	27.3862	28.1572	28.0817	27.994	28.102
Aldh1a7	Aldehyde dehydrogenase, cytosolic 1	0.714516	0.00869829	B2RTL5;O35945	27	16	16	27.2615	26.8826	27.4605	27.2634	27.6915	27.7584	27.815	27.5923
Coq6	Ubiquinone biosynthesis monooxygenase COQ6	0.711724	0.0110175	Q8R1S0;D3YW66;D6RG57;F6ZE40	9	9	9	24.9315	24.6517	25.0461	24.7127	25.2146	25.1231	25.3957	25.5662
Stard10	PCTP-like protein	0.71129	0.0126409	Q0VG22;Q9JMD3;Q52LA1;E9PVP0;Q5RL65;Q6PDD6;Q66JR2;G3UW37;G3UY59;G3UYM0;G3V020;G3UY87;G3UZB9;G3UYN6	12	12	12	28.485	28.1938	28.371	28.0999	28.886	28.9077	28.8556	28.451
Tmem201	Transmembrane protein 201	0.706668	0.0055694	Q3TXY3;A2A8U2-2;A2A8U2-3;A2A8U2;Q8C9U2;Q8C397	3	3	3	20.608	20.5856	20.698	Non Numérique	21.2827	21.1081	Non Numérique	20.9911
Hsd11b1	Corticosteroid 11-beta-dehydrogenase isozyme 1	0.705306	0.00293964	Q3TJI8;Q4JHD9;P50172;F2Z3U6;F6TSI8	11	11	11	29.5389	29.6725	29.617	29.7934	29.9777	30.3837	30.1927	30.0614
Prodh2	Probable proline dehydrogenase 2	0.70134	0.00709548	Q8VCZ9;D3Z5H4;F7CED2;D6RET3;D3YV12;F6ZBU4	11	11	11	25.855	25.5944	25.6907	25.7017	26.4885	26.2807	25.9595	26.1191
Lipa	Lipase;Lysosomal acid lipase/cholesteryl ester hydrolase	0.697943	0.0112168	Q6PDR1;Q3TEL5;Q9Z0M5	9	9	9	25.6674	25.3886	25.7432	25.3656	26.3419	26.0836	25.852	25.9532
Dhrs1	Dehydrogenase/reductase SDR family member 1	0.69691	0.00920648	Q99L04;Q3TVU9	18	18	18	27.8725	28.0289	28.0647	28.0588	28.5385	28.7133	28.1501	28.6519
Mlycd	Malonyl-CoA decarboxylase, mitochondrial	0.696645	0.00155884	Q99J39-2;Q99J39;Q569V6;Q9QXE6	20	20	20	26.4896	26.729	26.4306	26.7571	27.1042	27.2039	26.9986	27.2041
Ugt2b34		0.696223	0.001074	Q8K154;Q3UKM2;E9PZ30	17	17	15	28.3957	28.2151	28.3189	28.5465	28.9832	28.9577	28.7357	28.8967
Cyp2a12	Cytochrome P450 2A12	0.695969	0.00394463	P56593	32	32	17	29.2449	28.9709	28.7544	28.9702	29.4666	29.4612	29.4391	29.6924
Nadk2	NAD kinase 2, mitochondrial	0.695101	0.00792217	Q8C5H8	19	19	1	27.2964	27.5931	27.5475	27.7253	28.2212	28.0146	27.8026	28.2154
Tm7sf2	Delta(14)-sterol reductase	0.695078	0.00144647	Q91WJ6;E9Q4M8;Q71KT5;Q9CXP6;E0CX74;Q3V3I6;E0CX92;E0CYD6;E0CZ93	6	6	6	Non Numérique	24.37	24.3248	24.4746	25.0574	24.8797	24.9495	24.7609
Tm9sf2	Transmembrane 9 superfamily member 2	0.686879	0.0138079	Q8C7F9;Q8C6H4;Q542E4;Q3TWB8;P58021;E9PZ69	7	7	7	24.0592	23.9664	23.7416	24.3697	24.4076	24.4484	24.6923	24.7912
Apoa1bp	NAD(P)H-hydrate epimerase	0.686348	0.014943	Q8K4Z3	7	7	7	26.4406	26.4983	27.0147	26.8701	27.5082	27.2226	27.2086	27.1063
Eci1	Enoyl-CoA delta isomerase 1, mitochondrial	0.684484	0.0081121	P42125;Q9DBN7	12	12	12	29.3324	29.1315	29.1511	29.6169	29.9242	30.0133	29.8948	29.6107
Lyrm4	LYR motif-containing protein 4	0.681535	0.00325096	Q8K215	5	5	5	24.0512	24.4323	24.0397	24.0104	24.6513	24.5359	24.7588	24.8268
Cisd1	CDGSH iron-sulfur domain-containing protein 1	0.680315	0.00776499	Q91WS0	5	5	5	28.1895	28.118	28.1584	27.8423	28.9227	28.6503	28.3716	28.5565
Golim4	Golgi integral membrane protein 4	0.675557	0.00536488	D3YVW2;Q8BXA1;F6RUD1	12	12	12	24.5878	24.6875	24.778	24.8631	24.9463	25.3573	25.3567	25.48
Abca6	ATP-binding cassette sub-family A member 6	0.671027	0.00048079	Q8K441;Q8K441-2;Q8CEN1	35	35	33	26.2895	26.0711	26.4508	26.2008	26.8612	26.8365	26.8881	26.7515
Nmnat3	Nicotinamide mononucleotide adenylyltransferase 3	0.662853	0.0154008	Q99JR6;Q3V3C7;Q3V3F1;A0A087WSM7	7	7	7	21.6295	21.6499	22.3132	21.8105	22.419	22.5415	22.2372	22.6569
Acadm	Medium-chain specific acyl-CoA dehydrogenase, mitochondrial	0.661865	0.0059739	P45952;Q91WS8;Q8BJT5;Q3V2I9;D6RFD7;D3Z2A5	17	17	17	29.8792	29.8523	29.6588	30.079	30.7115	30.5757	30.3197	30.2217
Ces2e	Pyrethroid hydrolase Ces2e	0.661394	0.0124379	Q8BK48	16	14	13	26.8443	26.7694	27.1503	27.1248	27.5466	27.183	27.7913	27.7189
Acsl1	Long-chain-fatty-acid--CoA ligase 1	0.660002	0.00950867	D3Z041;P41216;D3Z457;D3YVF6;F6WNZ2	35	35	32	31.4955	31.2511	31.6322	31.5141	32.434	31.9259	31.8172	32.0619
Sdr42e1	Short-chain dehydrogenase/reductase family 42E member 1	0.659647	0.009758	Q9D665;G3UXV3	7	7	7	21.4916	21.3479	21.9263	21.4079	22.2346	21.9402	22.3819	22.053
Maob	Amine oxidase [flavin-containing] B	0.658874	0.000918928	Q8BW75;E9Q3X6;E9PVL9	20	20	20	29.0955	28.928	29.1874	29.0887	29.6405	29.8845	29.6828	29.4827
Hibadh	3-hydroxyisobutyrate dehydrogenase, mitochondrial;3-hydroxyisobutyrate dehydrogenase	0.653125	0.000892195	Q99L13;A0ZNJ2	16	16	16	29.7279	29.7268	30.0092	29.6976	30.6139	30.3304	30.3324	30.3453
Golph3	Golgi phosphoprotein 3	0.651878	0.00845741	Q9CRA5;Q3UWP6;Q3TIL4;Q05BZ0	8	8	6	22.9552	22.4892	22.4971	22.2287	23.3013	23.2001	23.2303	22.987
Cyp27a1	Sterol 26-hydroxylase, mitochondrial	0.648853	0.00762728	Q9DBG1;Q99LX3	17	17	17	29.1347	28.8902	29.3124	29.5005	29.7503	29.9299	29.631	30.0554
Apoa1	Apolipoprotein A-I;Proapolipoprotein A-I;Truncated apolipoprotein A-I	0.641683	0.0110583	Q3V2G1;Q00623;Q58EV2	16	16	14	29.6771	30.0377	29.2402	29.4206	30.188	30.2773	30.147	30.4335
Acss2	Acetyl-coenzyme A synthetase, cytoplasmic	0.641193	0.00435677	Q8N9U3;A2AQN4;Q9QXG4;Q8C141;Q8C1A8;Q8C113;A2AQN5;D6RHA7;Q8BY91;F7CU63	19	19	19	25.3304	25.1162	25.3465	25.7023	25.8677	25.9707	26.252	26.0041
Hsd3b3	3 beta-hydroxysteroid dehydrogenase/Delta 5-->4-isomerase type 3;3-beta-hydroxy-Delta(5)-steroid dehydrogenase;Steroid Delta-isomerase;3 beta-hydroxysteroid dehydrogenase/Delta 5-->4-isomerase type 6;3-beta-hydroxy-Delta(5)-steroid dehydrogenase;Steroid Delta-isomerase	0.640399	0.00322775	P26150;Q5FW73;E9PXG7;B1ARN9;B1ARP0;Q76CU3;Q541Q1;O35469;B1ARP1;Q7TPU0;A2AEP7;A2AEP8;Q3UI20;Q3UJ12;P24815	12	12	6	26.5583	26.8749	26.9896	26.4923	27.3786	27.4366	27.1979	27.5156
Ca5a	Carbonic anhydrase 5A, mitochondrial	0.634249	0.0130188	P23589	10	10	10	26.6384	26.1049	26.6299	26.1825	27.3896	26.8985	27.0818	26.8303
Hdhd3	Haloacid dehalogenase-like hydrolase domain-containing protein 3	0.630022	0.0104747	Q9CYW4	10	10	10	26.464	26.3277	26.9432	26.6389	27.3884	27.5529	27.0646	27.0437
Abhd14b		0.613879	0.0135002	E9QN99;A0A087WPF8;A0A087WQN8;A0A087WSR2;A0A087WRJ2;A0A087WP24	10	10	2	29.8182	29.7861	29.6487	29.7715	30.9811	30.2063	30.1817	30.3171
Hsd17b2	Estradiol 17-beta-dehydrogenase 2	0.613741	0.00390904	P51658;Q91X35	16	16	16	26.4441	26.6411	26.7238	27.0758	27.4205	27.2584	27.3965	27.6697
Cpox	Oxygen-dependent coproporphyrinogen-III oxidase, mitochondrial	0.610824	0.000217055	P36552;Q3U029	18	18	18	27.7037	27.6604	27.884	27.8469	28.5498	28.2726	28.5885	28.5204
Amt	Aminomethyltransferase;Aminomethyltransferase, mitochondrial	0.610232	0.000532741	A2RSW6;Q8CFA2	16	16	16	26.0041	25.9566	25.9319	26.0173	26.9404	26.4427	26.6351	26.6996
Hsd17b6	17-beta-hydroxysteroid dehydrogenase type 6	0.608915	0.0013697	Q9R092	17	17	10	28.1149	28.1805	28.0061	28.3557	29.0546	28.921	28.5772	28.9469
Oxnad1	Oxidoreductase NAD-binding domain-containing protein 1	0.608686	0.0115438	Q8VE38-2;Q8VE38;E9Q690;F6XLU3;E9PZL5;E9Q8U8;F6SAD4;E9Q2B7	10	10	10	22.9661	22.9707	23.251	22.4496	23.9859	23.538	23.5171	23.5138
Ces1d	Carboxylesterase 1D	0.602138	0.0044388	Q8VCT4	26	26	22	30.5241	30.1927	30.5314	30.4989	31.5441	31.1344	31.0537	30.8846
Echdc1	Ethylmalonyl-CoA decarboxylase	0.59756	0.00235561	Q9D9V3-2;Q9D9V3;E0CXS3	14	14	14	25.2386	25.4317	25.2741	25.4552	26.4736	25.925	25.9874	25.9192
Pigr	Polymeric immunoglobulin receptor;Secretory component	0.597487	0.00520724	O70570;Q8R544;D3YVM4;D3Z2D3	20	20	20	26.7969	26.3273	26.5025	26.603	27.1545	27.4443	26.9694	27.5923
Dnajc13		0.594144	0.00550604	G3X922;D4AFX7;Q8CHD7;Q3UX52;Q3UQJ7;Q8BNL1;Q3TNE7;A0A087WRC9;A0A087WS25	34	34	34	23.5956	23.7138	23.346	23.0778	23.9065	24.1694	24.4403	24.2522
Acsm5	Acyl-coenzyme A synthetase ACSM5, mitochondrial	0.593044	0.00695252	Q8BGA8;Q6P8J0;Q8BGA8-2	22	22	22	26.9954	27.0522	27.6498	27.2715	28.3502	27.9626	27.8483	27.8571
Ces1f		0.581697	0.00149509	Q91WU0;Q3UWB1	25	24	8	29.2082	29.02	29.3697	29.0037	30.191	29.8284	29.6785	30.0105
Cyp2j5	Cytochrome P450 2J5	0.580244	0.000309252	Q3UEF7;Q3TNC5;O54749;G3UZ89;F6R6R4	22	22	18	27.0561	26.6902	26.8714	26.7423	27.5972	27.4518	27.6943	27.7668
Mug1	Murinoglobulin-1	0.574011	0.0146623	P28665	47	47	28	28.8359	28.9278	28.5012	28.2248	29.5412	29.0636	29.2337	29.8373
Ermp1	Endoplasmic reticulum metallopeptidase 1	0.572281	7.79799e-05	Q3UVK0;F6TQS9;Q8K2F9;G8JL46;Q3UVK0-2	9	9	9	22.6729	22.409	22.6673	22.5621	23.499	23.2568	23.3141	23.4639
Tmem160	Transmembrane protein 160	0.572058	0.00125084	Q9D938	3	3	3	22.5519	23.0403	22.9574	22.6617	23.6122	23.742	23.386	23.7233
Adck5	Uncharacterized aarF domain-containing protein kinase 5	0.572006	0.0129664	Q80V03;E9PUK2;Q80V03-2;E0CXW2;E0CXE8	17	17	17	24.3237	24.8324	24.7964	24.2354	25.2252	25.3386	25.015	25.8106
Cyp2d26	Cytochrome P450 2D26	0.555001	0.00644508	Q8CIM7	20	15	15	27.4207	27.0064	27.2773	27.6562	28.6323	27.9553	28.0047	28.1369
Ugt1a1	UDP-glucuronosyltransferase 1-1	0.549308	0.00421299	Q63886;J7HWK0;Q9R0A4	18	18	11	29.5294	29.097	29.8861	29.7123	30.4139	30.6261	30.5488	30.1665
St3gal4	CMP-N-acetylneuraminate-beta-galactosamide-alpha-2,3-sialyltransferase 4	0.546342	0.0103845	Q921R5;P97354;Q91Y74;Q9CVE8;Q3V2F4	6	6	6	Non Numérique	21.1956	21.5107	21.4455	21.9535	22.4149	22.6114	21.9537
Upb1	Beta-ureidopropionase	0.541559	0.0069702	Q3UEK4;Q8VC97	16	16	16	25.1623	24.8375	25.6285	25.3232	25.8349	25.9117	26.3972	26.3686
Nmt2	Glycylpeptide N-tetradecanoyltransferase;Glycylpeptide N-tetradecanoyltransferase 2	0.529956	0.0115512	A2AJH3;Q3THR4;O70311;Q8CFK1	10	6	6	21.9306	21.5105	22.0379	21.131	22.5873	Non Numérique	22.6594	22.5876
1600014C10Rik	Protein C19orf12 homolog	0.52255	0.00164073	Q8WUR0;J3QPY0	4	4	4	25.5318	25.7406	25.723	25.9687	26.4195	26.4687	26.7107	27.0539
Glyr1	Putative oxidoreductase GLYR1	0.489604	0.0067397	D3YYT1;Q922P9	7	7	7	22.0094	Non Numérique	21.6781	21.856	22.6574	23.3403	22.8735	22.5291
Cyp2e1	Cytochrome P450 2E1	0.488495	0.00584564	Q05421;Q0PGA1;Q0PGA0	21	21	21	29.1026	29.3072	29.4535	29.8245	31.0069	30.304	30.2465	30.2007
Tmem11	Transmembrane protein 11, mitochondrial	0.473083	0.00064102	E9Q933;Q8BK08;Z4YN74	4	4	4	22.4282	22.8427	22.6371	22.9156	23.9881	23.5207	24.002	23.6173
Cyp2c50	Cytochrome P450 2C50	0.463037	0.0126299	Q91X77;Q91X77-2	24	20	6	27.6036	27.0949	27.3324	28.0514	29.1956	28.2059	28.2628	28.8058
Cyp2c54	Cytochrome P450 2C54	0.429854	0.0138018	Q6XVG2	23	13	11	26.7656	26.1217	26.4646	27.0011	28.3415	28.1053	27.0942	27.5092
Mpc1	Mitochondrial pyruvate carrier 1	0.418309	0.010216	Q3UX28;Q3TCV4;P63030;D3YWY6;D3Z5S0;E9Q0V4;D3Z786;Q9D6B6	3	3	3	24.1817	25.3344	24.3735	24.5447	25.6324	26.1753	25.9545	Non Numérique
Ces1g;Ces1	Liver carboxylesterase 1	0.373044	0.00257591	Q3UW56;Q8VCC2	19	16	15	26.8035	26.6043	26.2617	26.7149	28.6833	27.5888	27.6747	27.9044
Hpgd	15-hydroxyprostaglandin dehydrogenase [NAD(+)]	0.363173	0.00228592	Q8VCC1	11	11	11	25.2763	24.4499	24.3752	24.7337	26.7708	25.8905	25.9686	26.0476
Cyp3a13	Cytochrome P450 3A13	0.355987	0.00538141	Q3UW87;Q64464	24	24	23	27.1671	27.1812	26.0436	27.4504	28.211	28.297	29.0297	28.4697
Cyp1a2	Cytochrome P450;Cytochrome P450 1A2	0.312345	0.000260138	B6VGH4;P00186;Q05A20;P00184;J3JSM6	22	22	22	27.0776	27.2352	27.4402	27.1474	29.3002	28.9432	28.3325	28.9059
Inf2	Inverted formin-2	0.275639	0.0044092	E9QLA5;Q0GNC1;Q0GNC1-3	19	19	19	23.0092	21.452	22.2788	22.3776	23.4428	24.1275	24.2789	24.7985
