# Supplementary material for: Lkb1 suppresses amino acid-driven gluconeogenesis in the liver
Source: Nat Commun. 2020 Nov 30;11:6127. doi: 10.1038/s41467-020-19490-6 (PMC7705018; doi:10.1038/s41467-020-19490-6)
Supplement: Supplementary file 5 — Supplementary Data 2 [file 41467_2020_19490_MOESM5_ESM.xlsx]

## Sheet: Feuil1
Table 2: Proteomic data_ Refed WT and LKB1KO animals
Proteomic	Protein names	Fold-change (log2)	adjusted P Value	Protein IDs	Peptides	Razor + unique peptides	Unique peptides	LFQ intensity Rn_KO_914	LFQ intensity Rn_KO_918	LFQ intensity Rn_KO_919	LFQ intensity Rn_KO_922	LFQ intensity Rn_WT_911	LFQ intensity Rn_WT_912	LFQ intensity Rn_WT_920	LFQ intensity Rn_WT_921
Nnmt	Nicotinamide N-methyltransferase	9.33511	0.000252679		10	10	10	26.2263	25.943	26.0226	26.5018	22.6296	23.8161	21.768	22.9267
Acmsd	2-amino-3-carboxymuconate-6-semialdehyde decarboxylase	6.71966	0.00123785		15	15	9	26.8995	27.2343	27.3573	27.5211	24.5847	24.8586	22.856	24.9847
Slc7a2	Low affinity cationic amino acid transporter 2	6.48431	1.973e-05		14	14	14	26.5556	26.7348	26.6576	27.3103	24.3663	23.8081	24.3797	23.9569
Oat	Ornithine aminotransferase, mitochondrial	6.41766	5.44818e-05		22	22	22	32.1844	32.4983	32.8803	32.7642	30.397	29.342	29.7882	29.9717
Etnppl	Ethanolamine-phosphate phospho-lyase	4.88545	0.000125438		22	22	22	28.2413	28.9485	28.6778	28.8197	26.376	26.2222	25.8964	26.932
Got1	Aspartate aminotransferase, cytoplasmic	3.59465	0.000227867		21	21	21	31.6555	32.1818	32.2087	32.104	30.3501	30.3039	29.5766	30.4497
Pah	Phenylalanine-4-hydroxylase	3.31254	0.000650359		30	30	30	31.662	32.0468	32.6187	32.5309	30.6014	30.1246	30.5678	30.7755
Lpin1	Phosphatidate phosphatase LPIN1	2.87292	0.00145726		20	20	18	23.5853	23.5758	23.2015	23.687	22.279	21.4631	Non Numérique	22.1374
Tuba8	Tubulin alpha-8 chain	2.8176	0.000639922		15	6	6	25.3668	25.3205	25.4832	25.307	23.6127	24.2017	24.2154	23.2542
Hip1r	Huntingtin-interacting protein 1-related protein	2.69036	0.000106181		28	28	28	26.6948	26.6574	26.7691	27.0357	25.3686	25.0094	25.6723	25.3511
Etnk2	Ethanolamine kinase 2	2.67721	0.000110718		14	14	13	26.5852	27.1627	26.8521	26.6561	25.5764	25.1605	25.5037	25.3699
Cth	Cystathionine gamma-lyase	2.64163	0.000895044		19	19	19	31.5861	32.1013	32.3325	32.3998	30.8414	30.5944	30.4145	31.0221
Agxt	Serine--pyruvate aminotransferase;Serine--pyruvate aminotransferase, mitochondrial	2.63276	0.000158946		16	16	16	29.975	30.6741	30.5688	30.5151	29.1172	29.0765	29.1296	28.9078
G6pc	Glucose-6-phosphatase	2.49114	0.00508995		5	5	5	25.3074	26.3237	26.1722	26.0238	24.7911	24.6469	24.0863	25.0613
Gjb2	Gap junction protein;Gap junction beta-2 protein	2.47221	0.014921		2	2	2	22.727	23.4068	22.9114	23.2052	22.0592	Non Numérique	20.8813	22.1033
Tat	Tyrosine aminotransferase	2.32939	0.00559148		19	19	1	27.6345	27.6938	28.208	28.0972	26.5109	26.0064	26.7442	27.2855
Mrpl43	39S ribosomal protein L43, mitochondrial	2.31632	0.00697915		4	4	4	29.4501	29.7475	29.9287	29.6211	28.3486	28.0309	29.258	27.8707
Fth1	Ferritin heavy chain;Ferritin heavy chain, N-terminally processed	2.30514	0.0137815		9	9	9	27.3704	27.4806	27.296	27.6847	27.2342	25.8577	25.508	25.718
Slc38a4	Sodium-coupled neutral amino acid transporter 4	2.28853	0.00518447		9	9	9	26.113	27.0262	26.3433	26.3105	25.4801	25.2012	24.7453	25.6181
Slc38a3	Sodium-coupled neutral amino acid transporter 3	2.28589	0.0058836		7	7	7	28.4379	28.6657	28.3034	28.7828	27.7703	27.1234	26.5649	27.6991
Sdc1	Syndecan;Syndecan-1	2.22193	0.00301949		5	5	5	24.8985	25.2487	25.2899	24.6693	23.7937	24.1662	23.6862	Non Numérique
Gstk1	Glutathione S-transferase kappa 1	2.17976	0.00939506		15	15	15	30.4929	31.4692	31.1794	31.4851	30.3456	30.1972	29.5293	30.138
Gstm3	Glutathione S-transferase Mu 3	2.1357	0.00653114		14	9	6	27.7461	27.8072	28.5389	28.5962	27.4037	27.0885	26.8141	27.1579
Fh	Fumarate hydratase, mitochondrial	2.03894	0.000283949		23	23	23	30.8255	31.1181	31.3515	31.1531	30.0034	29.9532	30.0776	30.3221
Slc16a10	Monocarboxylate transporter 10	2.0348	4.41807e-05		5	5	5	23.6307	23.6914	23.8132	23.9575	22.8945	22.7808	22.7451	22.5768
Itih2	Inter-alpha-trypsin inhibitor heavy chain H2	2.03309	0.000772621		24	24	24	27.599	27.447	27.5095	27.537	26.4984	26.2066	26.9275	26.2513
Tfrc	Transferrin receptor protein 1	2.02142	0.0289481		21	21	21	26.4078	26.9008	26.027	26.214	25.1458	24.8063	24.8734	26.2744
Prkab1	5-AMP-activated protein kinase subunit beta-1	1.97582	0.0140299		6	6	6	23.9443	24.0207	24.1951	24.1388	23.2747	23.279	22.102	23.3944
Cpn2	Carboxypeptidase N subunit 2	1.97253	2.93677e-05		13	13	13	24.4792	24.5606	24.3604	24.378	23.3116	23.655	23.3915	23.486
Slc25a22	Mitochondrial glutamate carrier 1	1.94623	0.0017161		14	14	14	27.6755	27.6814	27.8149	27.9544	27.0496	26.4515	26.5513	27.128
Aldob	Fructose-bisphosphate aldolase B	1.91458	0.00150614		22	22	21	34.3863	34.717	35.0979	34.682	33.7871	33.6525	34.0307	33.7259
Pck1	Phosphoenolpyruvate carboxykinase, cytosolic [GTP]	1.9078	0.00166283		29	29	28	30.8062	31.0292	31.4161	31.4581	30.2758	30.1264	30.2387	30.4256
Pklr	Pyruvate kinase;Pyruvate kinase PKLR	1.90041	0.00312877		24	24	21	29.983	30.6932	30.6004	30.105	29.6368	29.4071	29.3276	29.4151
Ap2s1	AP-2 complex subunit sigma	1.89933	0.0203358		7	7	7	23.6455	23.8786	Non Numérique	23.23	22.8888	22.7483	Non Numérique	22.3637
Atp1b1	Sodium/potassium-transporting ATPase subunit beta-1	1.88474	0.00843596		11	11	11	28.7995	29.5482	29.1478	29.4872	28.5458	28.101	28.0182	28.672
Gpi	Glucose-6-phosphate isomerase	1.87354	3.51034e-05		19	19	19	29.837	30.1411	30.0132	29.8848	28.9906	28.981	29.1596	29.1325
Gas2	Growth arrest-specific protein 2	1.86098	0.00392598		15	15	15	26.0404	26.8548	26.7689	26.598	25.8286	25.564	25.6985	25.7046
Slc25a15	Mitochondrial ornithine transporter 1	1.83799	0.000851876		17	17	17	28.9485	29.2493	29.1298	29.4748	28.3714	28.3834	28.0691	28.4844
Dak	Bifunctional ATP-dependent dihydroxyacetone kinase/FAD-AMP lyase (cyclizing);ATP-dependent dihydroxyacetone kinase;FAD-AMP lyase (cyclizing)	1.83759	0.000924041		24	24	24	31.612	31.9178	32.2614	31.8552	30.9913	30.9587	31.0769	31.1741
Fbp1	Fructose-1,6-bisphosphatase 1	1.83507	0.000713789		22	22	19	32.3222	32.7393	32.8858	32.6939	31.6506	31.8909	31.7199	31.9166
Mrpl47	39S ribosomal protein L47, mitochondrial	1.81289	0.0253123		6	6	6	23.3593	23.6158	23.5011	23.4467	23.0842	22.7137	22.7133	21.6248
Pdcd11	Protein RRP5 homolog	1.80814	0.0165764		13	13	13	22.296	22.4661	Non Numérique	22.0906	21.6596	21.5386	20.8169	21.5901
Atp5c1	ATP synthase subunit gamma;ATP synthase subunit gamma, mitochondrial	1.78488	0.027976		9	9	9	30.2569	30.8714	29.9342	29.91	29.0848	29.9025	29.3428	29.394
Rapgef4	Rap guanine nucleotide exchange factor 4	1.77554	0.00776318		14	14	14	25.1928	24.6414	24.6189	25.1831	24.0786	23.9696	24.4616	23.8441
Enpep	Glutamyl aminopeptidase	1.76228	0.00309693		30	30	30	26.822	27.4357	27.3172	27.3984	26.477	26.5353	26.5663	26.1714
Gls2	Glutaminase liver isoform, mitochondrial	1.75711	0.00177079		18	18	18	27.7764	28.1474	28.0129	28.1951	27.1131	26.9804	27.5506	27.2069
Asl	Argininosuccinate lyase	1.75587	0.000139421		28	28	28	32.9691	32.9587	33.081	33.1378	32.1665	32.2906	32.0113	32.4077
Hgd	Homogentisate 1,2-dioxygenase	1.74903	0.00363123		22	22	22	30.7304	31.0058	31.5	31.1231	30.2412	30.2368	30.2699	30.4784
Diap2	Protein diaphanous homolog 2	1.74767	0.0191282		9	9	9	21.5519	21.5093	21.2758	21.6618	21.0211	20.886	19.8796	20.7697
Mbl2	Mannose-binding protein C	1.74109	0.00848463		7	7	7	26.3426	27.0521	27.0432	26.7083	26.002	25.8122	26.3267	25.8605
Sult1a1	Sulfotransferase;Sulfotransferase 1A1	1.74099	0.00309241		13	13	1	29.7258	29.9651	30.3607	30.2605	29.1229	29.2351	29.499	29.3141
Raph1		1.71788	0.0230512		23	23	22	25.7144	25.373	25.256	25.3843	24.5313	24.752	25.1671	23.9304
Mat1a	S-adenosylmethionine synthase isoform type-1	1.6983	0.0181628		16	16	14	33.0424	32.6241	33.5715	33.5049	32.5268	32.4099	32.4863	32.4555
Mrpl21	39S ribosomal protein L21, mitochondrial	1.69166	0.01281		3	3	3	23.0504	23.1888	22.466	22.9036	22.0243	22.2074	Non Numérique	22.262
Cyp4b1	Cytochrome P450 4B1	1.68155	0.00835228		7	7	7	23.1474	22.9714	23.277	23.4457	22.1287	22.8927	22.2166	22.5185
Ldlr	Low-density lipoprotein receptor	1.67113	0.00141936		19	19	19	24.1116	24.4833	24.0804	24.2372	23.5694	23.5369	23.2041	23.6372
Sdsl	Serine dehydratase-like	1.6684	0.00304924		10	10	10	24.8343	25.0481	24.7619	25.004	24.3056	24.0954	23.7889	24.4419
As3mt	Arsenite methyltransferase	1.65462	0.0011465		16	16	16	27.1116	27.3699	27.46	27.4349	26.3295	26.657	26.7189	26.7529
Cbs	Cystathionine beta-synthase	1.65329	0.000916796		25	25	25	29.6598	29.7526	29.9666	29.7785	28.9201	28.8525	29.1744	29.283
Gnmt	Glycine N-methyltransferase	1.64234	0.0129543		13	13	13	31.843	32.3258	32.5223	32.3753	31.8837	31.5288	31.1911	31.6017
Itpr2	Inositol 1,4,5-trisphosphate receptor type 2	1.62232	0.0131168		30	26	24	24.1237	24.2129	23.6595	23.8381	23.6619	23.2439	22.892	23.2058
Ndufa6	NADH dehydrogenase [ubiquinone] 1 alpha subcomplex subunit 6	1.60669	0.0250748		6	6	6	27.1866	27.3361	26.8267	27.2276	26.6995	26.6974	25.7982	26.5206
Ddc	Aromatic-L-amino-acid decarboxylase	1.59647	0.00965982		13	13	13	25.7333	25.9036	25.6325	25.6841	25.1822	24.8752	24.6281	25.4501
Clasp1	CLIP-associating protein 1	1.59386	0.0130121		13	13	11	22.9799	22.8697	23.5094	23.5092	22.6944	22.3845	22.5096	22.6859
Paics	Multifunctional protein ADE2;Phosphoribosylaminoimidazole-succinocarboxamide synthase;Phosphoribosylaminoimidazole carboxylase	1.5902	0.0017715		17	17	17	27.558	27.8828	27.6711	27.5904	27.1712	26.8726	26.7783	27.1822
Lgals9	Galectin;Galectin-9	1.57206	0.0216588		13	13	13	28.2251	28.2076	28.042	28.3718	27.5187	27.2501	27.1578	28.1208
Ca14	Carbonic anhydrase 14	1.57151	0.0159804		7	7	7	23.995	24.5163	24.6297	24.6529	24.1575	23.6988	23.6799	23.6806
Vkorc1l1	Vitamin K epoxide reductase complex subunit 1-like protein 1	1.56598	0.00548659		4	4	4	23.3953	23.7905	23.4692	23.6872	22.8809	23.1716	22.6068	23.0679
Scrib	Protein scribble homolog	1.56089	0.00158506		19	19	19	23.203	23.3166	23.2618	23.5153	22.557	22.8254	Non Numérique	22.665
Btd	Biotinidase	1.5444	0.027387		10	10	10	23.9933	24.0789	23.3257	23.8699	23.5331	23.1506	22.9072	23.2103
Agpat6	Glycerol-3-phosphate acyltransferase 4	1.53808	0.0189345		7	7	7	23.4571	23.3169	23.79	23.3668	22.8438	23.1382	Non Numérique	22.5865
Gys2	Glycogen [starch] synthase, liver	1.53708	0.0069633		27	27	26	28.0125	28.2807	28.6226	28.5891	27.7496	27.8042	27.872	27.6747
Fuom	Fucose mutarotase	1.53009	0.0183855		7	7	7	23.7757	24.275	24.2613	24.4331	23.8731	23.5667	23.2578	23.6074
Aass	Alpha-aminoadipic semialdehyde synthase, mitochondrial;Lysine ketoglutarate reductase;Saccharopine dehydrogenase	1.52171	0.000428843		41	41	41	30.581	30.8112	30.9382	30.8471	30.2284	30.2412	30.0715	30.2304
Ablim1	Actin-binding LIM protein 1	1.51119	0.000132453		14	14	14	23.5633	23.7297	23.552	23.6416	22.8624	23.1128	23.0698	23.0534
Eno1	Alpha-enolase	1.50694	0.0105003		25	25	21	31.7664	32.3404	32.4171	32.1962	31.7285	31.6492	31.4503	31.5948
Ttc38	Tetratricopeptide repeat protein 38	1.49818	0.000494727		23	23	23	28.7867	29.0831	29.0673	28.9963	28.3291	28.3444	28.5529	28.3816
Chchd3	MICOS complex subunit Mic19	1.4948	0.0167465		7	7	7	27.1292	27.4799	27.3917	27.5231	26.9015	26.7847	26.3482	27.1001
Exoc7	Exocyst complex component 7	1.49453	0.00959218		15	15	15	22.5336	22.9246	22.3188	22.5993	22.011	22.0146	22.2457	21.821
Atp1a1	Sodium/potassium-transporting ATPase subunit alpha-1	1.48965	0.000478082		40	40	37	30.3961	30.6309	30.7146	30.6674	30.1047	29.9463	29.961	30.1091
Gsta4	Glutathione S-transferase A4	1.48705	0.0282158		9	8	8	27.1229	27.4087	27.6956	27.6099	26.8947	26.9441	26.4582	27.2164
Farp2	FERM, RhoGEF and pleckstrin domain-containing protein 2	1.48653	0.00115032		20	20	10	24.8528	24.9256	25.0471	25.0031	24.4273	24.3548	24.5832	24.1497
Rps27a	Ubiquitin-40S ribosomal protein S27a;Ubiquitin;40S ribosomal protein S27a	1.48596	0.0140237		8	8	2	30.3797	30.5131	30.2964	30.6882	30.1893	30.0439	29.5179	29.7818
Tha1		1.48423	0.0086043		10	10	10	24.8003	25.2675	25.2399	25.241	24.7537	24.6292	24.3018	24.598
Hpd	4-hydroxyphenylpyruvate dioxygenase	1.47829	0.00324624		22	22	22	32.0208	32.0313	32.4021	32.258	31.5334	31.4652	31.7993	31.6714
Tefm	Transcription elongation factor, mitochondrial	1.47665	0.0230359		7	7	5	22.9069	22.5625	22.4362	22.3267	22.1229	22.175	21.5873	22.0927
Btf3l4	Transcription factor BTF3 homolog 4	1.47405	0.00895263		6	6	6	26.4274	26.2351	26.5856	26.6367	25.7662	25.6461	26.1345	26.0746
Ndufa13	NADH dehydrogenase [ubiquinone] 1 alpha subcomplex subunit 13	1.47125	0.00313217		7	7	7	27.2882	27.5571	27.2993	27.5613	26.9864	26.9328	26.6029	26.9485
Acaca	Acetyl-CoA carboxylase 1;Biotin carboxylase	1.46265	0.022827		88	88	77	28.877	29.5344	29.2019	28.7903	28.5867	28.5802	28.6287	28.5342
Pxmp4	Peroxisomal membrane protein 4	1.46008	0.0280859		4	4	4	25.1362	25.5637	24.8966	25.0179	24.5503	24.7837	24.3137	24.8182
Gpt2	Alanine aminotransferase 2	1.45526	0.00376862		20	20	20	27.7972	28.2416	27.9387	27.9403	27.5967	27.2627	27.4138	27.4964
Ftcd	Formimidoyltransferase-cyclodeaminase;Glutamate formimidoyltransferase;Formimidoyltetrahydrofolate cyclodeaminase	1.4508	0.00335972		31	31	31	31.5332	31.7496	32.0581	31.8294	31.1979	31.2766	31.3352	31.2586
Alas1	5-aminolevulinate synthase;5-aminolevulinate synthase, nonspecific, mitochondrial	1.44935	0.0255711		8	8	8	22.3603	22.2739	22.0689	22.3255	22.0277	21.707	21.3687	Non Numérique
Znf326	DBIRD complex subunit ZNF326	1.44464	0.00519395		10	10	10	22.7565	22.8978	22.9684	22.6847	22.107	22.331	Non Numérique	22.4433
Gpd2	Glycerol-3-phosphate dehydrogenase, mitochondrial	1.44411	0.000104798		34	34	34	27.8303	27.8666	27.7758	27.9935	27.2296	27.3586	27.3824	27.3785
Ube2l6	Ubiquitin/ISG15-conjugating enzyme E2 L6	1.44128	0.0133139		4	4	4	23.6351	23.9326	24.1794	24.1197	23.3291	23.6277	23.5586	23.2713
Gstm1	Glutathione S-transferase Mu 1	1.43836	0.00256029		17	17	1	32.7056	32.8937	32.6887	32.6298	32.3949	32.1817	32.2602	31.9638
Ero1lb	ERO1-like protein beta	1.43295	0.0251298		10	9	9	24.6906	24.9296	24.6056	25.0463	24.4408	24.3711	24.4879	23.8571
Hspa9	Stress-70 protein, mitochondrial	1.43069	0.0278671		33	33	33	31.761	32.3742	32.3812	32.281	31.7824	31.4302	31.8557	31.7125
Txndc9	Thioredoxin domain-containing protein 9	1.42081	0.00844685		4	4	4	23.6176	23.8752	23.406	23.5791	22.9285	23.309	23.0073	23.2134
Rpl7l1	60S ribosomal protein L7-like 1	1.41892	0.0155738		6	6	6	Non Numérique	21.4063	21.7185	21.4983	21.0084	20.8568	20.9436	21.3172
Csk	Tyrosine-protein kinase CSK	1.41628	0.0112822		16	16	16	24.8965	24.6974	24.646	24.5173	24.3623	24.3924	23.9173	24.046
Trip11		1.40796	0.00559827		35	35	35	24.1545	23.8574	24.3836	24.1814	23.5642	23.7124	23.6424	23.7259
Kif21a	Kinesin-like protein KIF21A	1.40545	0.0232218		20	20	17	24.6344	24.7263	24.3606	24.7268	24.2121	24.1774	24.3481	23.6971
Ogdh	2-oxoglutarate dehydrogenase, mitochondrial	1.39393	0.0284804		43	43	43	28.6785	28.9741	29.0695	29.2128	28.4867	28.2338	28.8361	28.4473
Gldc	Glycine dehydrogenase (decarboxylating), mitochondrial	1.39305	0.00857432		34	34	34	28.874	29.0602	28.9014	29.0366	28.5473	28.2362	28.7772	28.3479
Rdh13	Retinol dehydrogenase 13	1.39248	0.0230567		8	8	8	23.9153	23.9256	23.4591	23.9532	23.1729	23.3452	23.2086	23.6258
Kynu	Kynureninase	1.38924	0.028587		20	20	20	28.4389	28.5209	28.9038	28.9197	28.1508	28.1308	28.5386	28.0833
Cgnl1	Cingulin-like protein 1	1.386	0.0100197		26	26	26	24.0189	24.3259	24.0316	24.3792	23.7592	23.7224	23.9009	23.4986
Gstm7		1.38175	0.0107116		14	4	1	25.8237	26.043	26.2932	25.9253	25.4392	25.4532	25.578	25.7677
Khk	Ketohexokinase	1.38095	0.00436156		14	14	1	28.8078	28.8816	29.1098	28.9485	28.5741	28.4776	28.23	28.5928
Idh3b		1.37724	0.0187388		17	17	17	26.9336	27.2359	27.1548	27.4551	26.7253	26.8451	26.4728	26.9007
Ahcy	Adenosylhomocysteinase	1.3738	0.00017356		32	32	1	33.7356	33.7301	33.7488	33.7142	33.1718	33.3296	33.1836	33.3982
Osbpl1a	Oxysterol-binding protein-related protein 1;Oxysterol-binding protein	1.355	0.021747		13	13	13	25.4826	25.4916	25.3691	25.0209	24.9824	24.8731	25.0924	24.6797
Agl		1.33409	0.0207821		64	64	64	29.1703	28.83	29.0767	28.9477	28.4392	28.5392	28.9167	28.4323
Dhx29	ATP-dependent RNA helicase Dhx29	1.33407	0.00801548		19	19	19	23.8586	23.7409	23.832	23.4315	23.3554	23.236	23.2567	23.3846
Xpot	Exportin-T	1.331	0.0068556		15	15	15	23.8475	24.0855	24.1733	23.8351	23.4335	23.6755	23.6477	23.5525
Slc6a13	Transporter;Sodium- and chloride-dependent GABA transporter 2	1.32482	0.00692693		6	6	5	24.594	24.7938	24.9671	24.6432	24.4785	24.3221	24.3718	24.2204
Drg1	Developmentally-regulated GTP-binding protein 1	1.32142	0.0240805		14	14	14	25.3634	25.4338	25.4434	25.7821	25.2515	24.8896	25.2787	24.9947
Slc29a1	Equilibrative nucleoside transporter 1	1.31809	0.0168268		7	7	7	25.9541	25.9871	25.5937	25.9038	25.4972	25.5916	25.5343	25.2284
Pcdh1		1.31225	0.0247328		16	16	0	24.8771	25.3896	25.0984	25.3683	24.9009	24.7819	24.7254	24.8118
Mdh2	Malate dehydrogenase, mitochondrial	1.30977	0.00132807		16	16	16	32.0014	32.1916	32.1365	32.1134	31.6099	31.6869	31.8781	31.7038
Ubfd1	Ubiquitin domain-containing protein UBFD1	1.30815	0.0179641		6	6	6	24.853	24.4889	24.4333	24.6506	24.2981	24.3262	24.0101	24.2577
Mov10	Putative helicase MOV-10	1.30559	0.0286813		29	29	29	25.937	26.2251	25.6524	25.8125	25.409	25.5842	25.623	25.525
Hbs1l	HBS1-like protein	1.30322	0.0139719		21	21	21	24.568	24.7667	24.898	24.5694	24.2423	24.5059	24.156	24.3725
Trap1	Heat shock protein 75 kDa, mitochondrial	1.28941	0.000515385		30	30	30	29.4454	29.466	29.4131	29.4042	28.9877	29.0327	29.2188	29.0116
Nqo2	Ribosyldihydronicotinamide dehydrogenase [quinone]	1.28605	0.0045059		15	15	15	27.7436	27.9201	27.5961	27.6193	27.311	27.4478	27.3779	27.3094
Pnn	Pinin	1.28082	0.0272581		14	14	14	24.3544	24.3545	24.2523	24.629	23.8022	24.0626	24.029	24.2597
Lap3	Cytosol aminopeptidase	1.27816	0.00287199		29	29	29	30.6976	30.9222	30.5858	30.6735	30.3633	30.3679	30.3602	30.3929
Aars	Alanine--tRNA ligase, cytoplasmic	1.26868	0.0191425		35	35	35	29.4034	29.1567	29.5037	29.4299	29.1779	28.8468	28.956	29.1377
Atxn10	Ataxin-10	1.2675	0.018842		16	16	16	25.9185	26.0923	25.8518	26.1776	25.7857	25.6608	25.7705	25.4553
Stim1	Stromal interaction molecule 1	1.2669	0.0099503		18	18	18	25.1064	25.3173	25.3347	25.5396	24.9832	24.9511	25.0115	25.0186
Tcea1	Transcription elongation factor A protein 1	1.2539	0.00658917		14	14	14	25.2915	25.4604	25.2294	25.1629	24.9089	24.9785	25.0886	24.8701
Agt	Angiotensinogen;Angiotensin-1;Angiotensin-2;Angiotensin-3;Angiotensin-4;Angiotensin 1-9;Angiotensin 1-7;Angiotensin 1-5;Angiotensin 1-4	1.24846	0.00907235		9	9	9	24.029	24.0988	23.9549	24.2346	23.7037	23.9352	23.6686	23.7288
Arhgef12		1.23913	0.0187327		29	29	1	24.4839	24.1472	24.4196	24.331	23.9237	23.9407	24.1811	24.1043
Eefsec	Selenocysteine-specific elongation factor	1.23118	0.00927882		22	22	22	25.886	26.18	26.1239	26.2083	25.7415	25.7778	25.8319	25.8654
Eif2s1	Eukaryotic translation initiation factor 2 subunit 1	1.22607	0.0141514		18	18	18	28.3548	28.2584	28.1937	28.2319	28.1348	27.7562	27.9231	28.0266
Nasp	Nuclear autoantigenic sperm protein	1.2126	0.00675861		13	13	13	23.8836	23.8259	23.9362	23.8479	23.5289	23.7275	Non Numérique	23.5218
Iqgap2	Ras GTPase-activating-like protein IQGAP2	1.20957	0.0037836		79	79	42	30.4368	30.2361	30.2634	30.2715	30.1279	30.0411	29.9994	29.9439
Adk	Adenosine kinase	1.20748	0.00722228		21	21	3	31.1317	31.1224	31.3314	31.0959	30.9879	30.8403	30.821	30.9498
Pccb	Propionyl-CoA carboxylase beta chain, mitochondrial	1.20575	0.0250884		26	26	1	28.8008	29.1346	29.1134	29.0574	28.8169	28.6618	28.858	28.7048
Smc1a	Structural maintenance of chromosomes protein 1A	1.20317	0.00774978		29	29	29	26.6141	26.791	26.6174	26.5492	26.4795	26.3226	26.4171	26.2886
Mrpl37	39S ribosomal protein L37, mitochondrial	1.20167	0.000790133		16	16	16	25.8734	25.9691	26.0295	25.9046	25.7336	25.6748	25.6941	25.6165
Pygl	Phosphorylase;Glycogen phosphorylase, liver form	1.19784	0.0291779		43	43	37	30.9682	31.0248	31.1861	31.0098	30.9037	30.5531	30.8018	30.8728
Depdc7	DEP domain-containing protein 7	1.19534	0.016813		3	3	3	21.1741	21.1655	Non Numérique	21.2811	20.9426	Non Numérique	20.8583	21.0445
Smc3	Structural maintenance of chromosomes protein 3	1.19336	0.0272545		33	33	33	25.5142	25.6957	25.5251	25.5452	25.5155	25.2269	25.3447	25.1546
Acox2	Peroxisomal acyl-coenzyme A oxidase 2;Acyl-coenzyme A oxidase	1.19327	0.0286401		32	32	32	30.7726	30.9048	30.6473	30.6298	30.4041	30.3778	30.503	30.651
Sqrdl	Sulfide:quinone oxidoreductase, mitochondrial	1.18577	0.00715961		26	26	26	29.2372	29.3945	29.2993	29.409	28.9687	29.1643	29.0626	29.1591
Plec	Plectin	1.1857	0.0124143		190	190	1	30.5732	30.526	30.5883	30.6277	30.4211	30.1283	30.3961	30.3699
Rab18	Ras-related protein Rab-18	1.18302	0.00399089		11	11	11	26.9813	26.9731	27.0502	26.9484	26.6534	26.7367	26.7019	26.8829
Stx5	Syntaxin-5	1.18216	0.0222362		9	9	9	23.4653	23.5326	23.6698	23.7576	23.328	23.4751	23.2818	23.3855
Pc;Pcx	Pyruvate carboxylase, mitochondrial;Pyruvate carboxylase	1.1806	0.0171292		49	49	49	32.1545	32.2944	32.399	32.1611	32.0996	31.9742	31.9125	32.0712
Lsg1	Large subunit GTPase 1 homolog	1.17759	0.0161555		5	5	5	21.5616	21.5866	21.6501	21.5255	21.4181	21.2825	21.1817	21.4821
Nck1	Cytoplasmic protein NCK1	1.17717	0.0106471		9	9	9	23.3695	23.5645	23.5146	23.302	23.1951	23.2376	23.2258	23.1653
Acad11	Acyl-CoA dehydrogenase family member 11	1.1757	0.00602226		32	32	32	28.9644	29.0747	28.8491	28.9628	28.6995	28.6636	28.8111	28.7473
Zpr1	Zinc finger protein ZPR1	1.16869	0.0204618		12	12	12	23.8346	24.0318	23.9361	24.069	23.6876	23.7671	23.8704	23.648
Atp2a2	Sarcoplasmic/endoplasmic reticulum calcium ATPase 2;Calcium-transporting ATPase	1.16183	0.0199637		36	36	24	28.7608	28.7868	28.8822	28.936	28.7059	28.4597	28.681	28.6477
Dhx15	Putative pre-mRNA-splicing factor ATP-dependent RNA helicase DHX15	1.1578	0.0112351		27	27	26	25.8572	25.8281	25.7745	25.8028	25.6748	25.6934	25.5926	25.4444
Eftud1	Elongation factor Tu GTP-binding domain-containing protein 1	1.15127	0.00946704		20	20	20	24.2763	24.3582	24.2639	24.1604	24.0727	23.976	24.1493	24.0495
Slc25a5	ADP/ATP translocase 2;ADP/ATP translocase 2, N-terminally processed	1.14806	0.011958		18	18	9	31.3506	31.4865	31.37	31.3072	31.1269	31.2789	31.0993	31.2115
Immt	MICOS complex subunit Mic60	1.14	0.0284128		33	33	2	28.8631	29.0165	29.0263	29.0048	28.7922	28.6642	28.9269	28.7651
Cdh2	Cadherin-2	1.13611	0.0263587		15	15	15	26.1405	26.2434	26.3046	26.1874	25.9122	26.0787	26.1535	25.9888
Pcbp2	Poly(rC)-binding protein 2	1.1276	0.0210229		11	7	7	27.5631	27.4006	27.4228	27.3451	27.1862	27.2975	27.3211	27.239
Actn4	Alpha-actinin-4	1.10854	0.0178715		49	49	3	30.2326	30.198	30.2721	30.2079	30.1498	30.0042	30.1554	29.9998
Lars	Leucine--tRNA ligase, cytoplasmic	1.09526	0.0093913		39	39	39	27.0564	27.0279	27.1396	26.9969	26.8836	26.9144	26.9574	26.9431
Atp6v0a1	V-type proton ATPase 116 kDa subunit a isoform 1	0.916715	0.0252086		15	15	13	23.471	23.35	23.4361	23.3348	23.4901	23.489	23.514	23.6022
Scfd1	Sec1 family domain-containing protein 1	0.894643	0.0157216		16	16	16	25.7221	25.5346	25.6134	25.5395	25.8111	25.719	25.788	25.7402
Lmnb2	Lamin-B2	0.878242	0.0166205		23	21	21	26.1353	26.3372	26.3646	26.2922	26.4428	26.4123	26.5136	26.5177
Ppp1r21	Protein phosphatase 1 regulatory subunit 21	0.873977	0.00831063		19	19	19	24.0498	23.9964	23.8549	23.9377	24.097	24.2198	24.1841	24.1191
Emc2	ER membrane protein complex subunit 2	0.860833	0.0258121		8	8	8	25.6354	25.6045	25.5822	25.4781	25.6502	25.7436	25.9544	25.8046
Slc27a5	Bile acyl-CoA synthetase	0.860829	0.011274		24	24	24	28.9539	29.1095	29.1381	29.123	29.3697	29.3705	29.2269	29.2226
Slmap	Sarcolemmal membrane-associated protein	0.854261	0.0225815		18	18	18	23.8825	24.0906	23.8765	23.7982	24.2392	24.0795	24.1832	24.0641
Dlat	Dihydrolipoyllysine-residue acetyltransferase component of pyruvate dehydrogenase complex, mitochondrial	0.853083	0.0224543		17	17	17	28.638	28.7938	28.8843	28.8642	29.0543	28.9304	29.154	28.9606
Acadm	Medium-chain specific acyl-CoA dehydrogenase, mitochondrial	0.852979	0.0194879		17	17	17	29.5889	29.6701	29.607	29.6115	29.9832	29.6548	29.8846	29.8546
Hm13	Minor histocompatibility antigen H13	0.850863	0.0273864		8	8	5	25.7061	25.5084	25.3858	25.4702	25.6305	25.7679	25.7689	25.8463
Rpl30	60S ribosomal protein L30	0.84866	0.02566		6	6	6	26.4642	26.3606	26.6134	26.3071	26.7696	26.5543	26.7068	26.6724
Erap1	Endoplasmic reticulum aminopeptidase 1	0.846944	0.0169748		30	30	30	27.6132	27.5092	27.5458	27.3825	27.7027	27.8323	27.8508	27.6209
Sord	Sorbitol dehydrogenase	0.844809	0.01785		17	17	17	30.3114	30.4227	30.3757	30.2541	30.7537	30.4444	30.5419	30.5851
Dhdh	Trans-1,2-dihydrobenzene-1,2-diol dehydrogenase	0.834569	0.00966178		15	15	15	27.4576	27.1903	27.4006	27.4127	27.7059	27.532	27.6637	27.6119
Apeh	Acylamino-acid-releasing enzyme	0.833666	0.0103127		20	20	20	26.919	27.0891	27.1548	26.8737	27.3382	27.2249	27.3026	27.2364
aco1	Cytoplasmic aconitate hydratase	0.832886	0.00263585		38	38	37	29.5881	29.5048	29.3495	29.4722	29.7358	29.8037	29.7007	29.7377
Dmgdh	Dimethylglycine dehydrogenase, mitochondrial	0.829216	0.00668841		42	42	42	30.5747	30.8521	30.7706	30.6679	31.0559	30.9359	30.9426	31.0231
Cmah	Cytidine monophosphate-N-acetylneuraminic acid hydroxylase	0.828411	0.0263115		14	14	14	25.5464	25.5525	25.5561	25.3268	25.7071	25.6268	25.9671	25.7575
Blvra	Biliverdin reductase A	0.814987	0.018607		15	15	15	26.0746	25.9215	25.9097	25.818	26.3349	26.2493	26.303	26.0067
Erp29	Endoplasmic reticulum resident protein 29	0.813426	0.0153683		10	10	10	26.1917	26.2893	26.2068	26.1427	26.3304	26.5596	26.4097	26.6984
Gne	Bifunctional UDP-N-acetylglucosamine 2-epimerase/N-acetylmannosamine kinase;UDP-N-acetylglucosamine 2-epimerase (hydrolyzing);N-acetylmannosamine kinase	0.80933	0.00955938		28	28	28	27.8103	27.7803	27.9342	27.9357	28.2299	27.9607	28.2144	28.2636
Efhd2	EF-hand domain-containing protein D2	0.80133	0.0198175		12	12	10	26.0044	26.24	26.1184	26.044	26.5579	26.2371	26.3037	26.5673
Fmo1	Dimethylaniline monooxygenase [N-oxide-forming] 1	0.799438	0.0137054		22	22	22	28.83	28.4847	28.8307	28.5739	28.9788	29.1161	28.9643	28.9789
Palmd	Palmdelphin	0.797228	0.0202962		10	10	10	23.2671	23.0463	23.3448	23.1137	23.4022	23.3791	23.7085	23.5837
Gcn1l1		0.79709	0.00759374		99	99	98	27.7746	27.6516	27.6597	27.6296	28.13	27.7861	28.0237	28.0661
Hmgcl	Hydroxymethylglutaryl-CoA lyase, mitochondrial	0.795165	0.0116542		12	12	12	28.5341	28.7344	28.5413	28.6503	29.0669	28.9813	28.715	29.0049
Por	NADPH--cytochrome P450 reductase	0.790282	0.0197408		34	34	34	29.9354	29.6029	29.8229	30.0466	30.1598	30.1759	30.3551	30.0991
Pgrmc1	Membrane-associated progesterone receptor component 1	0.786153	0.0261336		11	11	10	29.9078	30.049	30.071	29.6604	30.2756	30.1498	30.4771	30.1874
Sult1b1	Sulfotransferase family cytosolic 1B member 1	0.78456	0.0239669		12	12	12	24.7416	25.0746	24.8146	24.923	25.395	24.9764	25.2963	25.2753
Ube3c	Ubiquitin-protein ligase E3C	0.781731	0.0239941		10	10	10	22.0019	22.1533	21.9413	22.2561	22.6112	22.3924	Non Numérique	22.3271
Gstm5	Glutathione S-transferase Mu 5	0.778853	0.00775103		13	12	12	24.8326	24.5358	24.6535	24.57	25.1204	24.9077	24.89	25.1179
Cndp2	Cytosolic non-specific dipeptidase	0.777731	0.00260472		19	19	19	27.5549	27.6371	27.5263	27.3866	27.9539	27.8163	27.9989	27.7866
Coro7	Coronin-7;Coronin	0.774826	0.00330447		23	23	23	25.0434	25.0405	24.9461	24.8971	25.4796	25.4436	25.1955	25.2667
Pgm2	Phosphoglucomutase-2	0.774021	0.00933627		17	17	17	25.2861	25.3784	25.1295	25.0132	25.7136	25.4772	25.6215	25.487
Rnpep	Aminopeptidase B	0.773677	0.0194475		20	20	20	26.426	26.1598	26.0606	26.0313	26.5042	26.4421	26.7669	26.4551
Ces3a	Carboxylesterase 3A	0.772903	0.0276883		16	16	11	31.6059	31.8953	31.4763	31.4534	31.8933	31.8054	32.0777	32.158
Eppk1	Epiplakin	0.771205	0.0139433		77	75	75	28.0558	27.5433	27.8514	27.6602	28.1983	28.1457	28.1481	28.1701
Ilvbl	Acetolactate synthase-like protein	0.767367	0.00986197		9	9	9	23.9303	23.8246	24.0784	23.9452	24.3919	24.0929	24.2986	24.5035
Iqgap1	Ras GTPase-activating-like protein IQGAP1	0.765283	0.0278995		51	48	48	26.3388	26.3799	26.104	26.4088	26.9002	26.7803	26.6843	26.3798
Aspa	Aspartoacylase	0.763747	0.00374622		5	5	5	21.7872	Non Numérique	21.8795	21.9535	22.0988	22.3067	22.332	22.3058
Sardh	Sarcosine dehydrogenase, mitochondrial	0.761298	0.002805		39	39	39	31.1835	31.277	31.3777	31.3497	31.7042	31.5357	31.8607	31.6498
Nr3c1	Glucocorticoid receptor	0.757609	0.00672972		7	7	7	23.3943	23.3657	23.3604	23.2654	23.8039	23.8511	23.8393	23.4623
Pbld1	Phenazine biosynthesis-like domain-containing protein 1	0.756212	0.0221835		17	17	11	29.5514	29.545	29.5606	29.244	29.9218	29.831	29.6177	30.1216
Ech1	Delta(3,5)-Delta(2,4)-dienoyl-CoA isomerase, mitochondrial	0.754968	0.0118051		14	14	14	27.0144	27.4332	27.185	27.2368	27.8397	27.4941	27.5938	27.5711
Aldh9a1	4-trimethylaminobutyraldehyde dehydrogenase	0.754497	0.00809675		23	23	23	30.0093	30.1312	30.3714	30.0656	30.4851	30.5641	30.7386	30.4227
Acsl1	Long-chain-fatty-acid--CoA ligase 1	0.752352	0.00977642		35	35	32	31.2557	31.5733	31.2507	31.3641	31.9153	31.5425	31.8271	31.7992
Ugt1a6b		0.751853	0.0263262		18	3	0	25.4933	25.1676	24.8914	24.9931	25.6753	25.4248	25.6563	25.4939
Alad	Delta-aminolevulinic acid dehydratase	0.751292	0.0155143		17	17	17	29.5686	29.3077	29.3421	29.524	30.0873	29.9337	29.6649	29.6802
Hoga1	4-hydroxy-2-oxoglutarate aldolase, mitochondrial	0.75098	0.0176173		10	10	10	28.0369	28.2926	28.2463	28.1052	28.5654	28.663	28.7937	28.2776
Thop1	Thimet oligopeptidase	0.750945	0.0283268		17	17	17	23.9183	24.1047	23.7746	23.9648	24.497	24.3224	24.5492	24.0056
Xylb	Xylulose kinase	0.750906	0.0163318		15	15	15	26.899	26.7633	26.5951	26.4941	26.9869	27.2384	27.2634	26.9179
Ugt3a2	UDP-glucuronosyltransferase 3A2	0.750748	0.00461962		13	13	9	28.4529	28.6832	28.4182	28.6166	29.0116	28.7608	29.0829	28.9674
Mecp2	Methyl-CpG-binding protein 2	0.750261	0.00468001		14	14	14	23.4916	23.706	23.6497	23.7985	24.2652	24.0114	23.944	24.0801
Acot1	Acyl-coenzyme A thioesterase 1	0.750088	0.00801067		20	20	8	27.8242	27.9132	28.0541	28.1306	28.3691	28.2691	28.6269	28.3083
Gulo	L-gulonolactone oxidase	0.749321	0.00915259		21	21	21	29.9647	30.0566	29.9156	29.7265	30.5136	30.3593	30.1042	30.3421
Rab17	Ras-related protein Rab-17	0.748567	0.00511689		7	7	7	22.2855	22.0466	22.3003	22.2572	22.6935	22.4763	22.5576	22.8232
Pdzk1	Na(+)/H(+) exchange regulatory cofactor NHE-RF3	0.742789	0.007606		22	22	22	26.6642	26.9892	26.5899	26.7471	27.1114	27.0622	27.3683	27.1775
Isoc2a	Isochorismatase domain-containing protein 2A, mitochondrial	0.742212	0.00091616		8	8	8	26.2524	26.0492	26.3616	26.1776	26.5729	26.6509	26.6393	26.7125
Alb	Serum albumin	0.741634	0.0138191		43	43	39	33.5883	33.8001	33.6438	33.6416	34.4098	33.9289	34.0827	33.9309
Dpys	Dihydropyrimidinase	0.741154	0.00353344		21	21	21	29.9863	29.966	30.0711	29.6927	30.3024	30.4747	30.2773	30.4086
Trabd	TraB domain-containing protein	0.740227	0.012192		11	11	11	22.7812	22.7877	22.4938	22.7277	23.1179	23.4034	22.9434	23.0388
Acnat1	Acyl-coenzyme A amino acid N-acyltransferase 1	0.738495	0.00686162		13	5	4	24.3932	24.6242	24.4694	24.5957	24.7872	24.7981	25.126	25.0972
Ca8	Carbonic anhydrase-related protein	0.738376	0.00688504		8	8	8	23.9608	23.9286	24.2348	23.8619	24.5275	24.5755	24.2595	24.3815
Maoa	Amine oxidase [flavin-containing] A	0.733401	0.00162207		11	11	11	24.956	24.7772	24.7707	24.8797	25.3898	25.3162	25.0891	25.3668
Bhmt	Betaine--homocysteine S-methyltransferase 1	0.732822	0.0283329		23	23	20	33.0565	33.1256	33.5306	32.8451	33.5764	33.4546	33.5732	33.8116
Cml1	Probable N-acetyltransferase CML1	0.732258	0.00373567		7	6	6	26.2631	26.4986	26.6276	26.2769	26.8896	26.9334	26.741	26.9252
Ikbkap	Elongator complex protein 1	0.730977	0.00267558		17	17	17	24.6694	24.7607	24.6352	24.715	25.0612	24.9938	25.3877	25.1172
Npc2	Epididymal secretory protein E1	0.7308	0.0200583		5	5	5	25.8042	26.122	25.8557	25.9327	26.7217	26.3021	26.3009	26.1559
Ces2e	Pyrethroid hydrolase Ces2e	0.730671	0.0101703		16	14	13	27.1726	27.4455	27.1613	27.189	27.8071	27.3949	27.825	27.7318
Sfxn3	Sideroflexin-3	0.719811	0.0157808		8	7	7	23.8883	23.6874	23.5707	23.532	23.9508	24.3307	Non Numérique	24.1456
Wapal	Wings apart-like protein homolog	0.717246	0.0291715		9	9	9	22.1019	21.704	21.5606	21.956	22.3004	22.1475	22.6433	22.1523
C2cd2		0.714219	0.0262803		12	12	12	23.341	23.7052	23.8218	23.774	24.2295	23.8628	24.4346	24.0419
Bhmt2	S-methylmethionine--homocysteine S-methyltransferase BHMT2	0.711231	0.00166549		14	11	11	27.7956	27.9107	28.141	27.9249	28.3284	28.4389	28.5916	28.3882
Serpinb6a	Serpin B6	0.706848	0.0291639		11	11	11	25.1878	25.2231	24.984	25.2193	25.7812	25.3	25.449	25.9957
Rnaset2b	Ribonuclease T2	0.704978	0.0114683		3	3	3	24.0682	23.8664	23.6187	23.5074	24.1533	24.1769	24.4385	24.3556
Acsm3	Acyl-coenzyme A synthetase ACSM3, mitochondrial	0.702574	0.000116724		20	20	20	26.315	26.2326	26.3097	26.4665	26.8772	26.8178	26.9047	26.7674
Idi1	Isopentenyl-diphosphate Delta-isomerase 1	0.701989	0.00514378		10	10	1	26.5912	26.8605	26.3146	26.602	27.1072	27.064	27.0314	27.2493
Ces1d	Carboxylesterase 1D	0.69723	0.00380959		26	26	22	30.9335	31.0065	30.5407	30.7115	31.2897	31.2735	31.4661	31.2815
Man2b1	Lysosomal alpha-mannosidase	0.693055	0.0198652		19	19	19	24.7764	24.9909	24.8522	25.1165	25.7365	25.3014	25.6366	25.1151
Hdhd3	Haloacid dehalogenase-like hydrolase domain-containing protein 3	0.68924	0.0175378		10	10	10	26.7655	27.0042	27.0714	27.0881	27.8947	27.2845	27.5306	27.3026
Rgn	Regucalcin	0.689101	0.00429434		24	24	24	31.4451	31.9888	31.8909	31.6841	32.3512	32.2641	32.2471	32.3513
Acat3		0.688337	0.00829235		13	13	5	29.5545	29.4909	29.9713	29.711	30.2602	30.1399	30.4595	30.0373
Htatsf1	HIV Tat-specific factor 1 homolog	0.685929	0.0137291		11	11	11	Non Numérique	22.431	22.4957	22.3634	22.8275	22.8591	23.2067	Non Numérique
Slco1a1	Solute carrier organic anion transporter family member 1A1	0.684767	0.0200099		16	16	11	27.2347	27.3738	27.3669	27.1814	27.9725	27.3906	28.1264	27.7601
Hk1	Hexokinase-1	0.684283	0.0250552		16	15	13	22.7813	22.6085	22.3638	22.7766	23.3913	22.8849	Non Numérique	23.2467
Isca2	Iron-sulfur cluster assembly 2 homolog, mitochondrial	0.681446	0.0286701		5	5	5	21.3922	21.8826	21.8542	21.7152	22.6816	22.2457	22.0065	22.0739
Cyp51a1	Lanosterol 14-alpha demethylase	0.675352	0.00865937		20	20	20	27.309	26.6873	26.7285	26.7071	27.4068	27.4154	27.4244	27.5464
Rbp4	Retinol-binding protein 4	0.673794	0.0231318		6	6	6	23.4059	23.9627	24.0167	23.3659	24.238	24.0629	24.3409	24.4819
Adck5	Uncharacterized aarF domain-containing protein kinase 5	0.66783	0.00126041		17	17	17	24.6965	25.029	24.9352	25.1762	25.5581	25.528	25.4994	25.6198
Pdia5	Protein disulfide-isomerase A5	0.666498	0.00332127		24	24	24	28.309	27.9952	28.0403	27.9393	28.549	28.4458	28.8185	28.8048
Gda	Guanine deaminase	0.665611	0.0121792		20	20	20	25.6762	25.7065	25.7997	25.8557	26.64	26.4646	26.2729	25.921
Ptgr1	Prostaglandin reductase 1	0.663819	0.000773251		9	9	9	22.4164	22.432	22.536	22.3386	23.2597	22.8727	22.9774	22.9544
Echdc1	Ethylmalonyl-CoA decarboxylase	0.661927	0.00116503		14	14	14	25.7927	25.9514	26.1693	25.798	26.5262	26.4124	26.6734	26.5013
Hsd3b3	3 beta-hydroxysteroid dehydrogenase/Delta 5-->4-isomerase type 3;3-beta-hydroxy-Delta(5)-steroid dehydrogenase;Steroid Delta-isomerase;3 beta-hydroxysteroid dehydrogenase/Delta 5-->4-isomerase type 6;3-beta-hydroxy-Delta(5)-steroid dehydrogenase;Steroid Delta-isomerase	0.66172	0.00786531		12	12	6	27.4071	27.4749	27.5458	27.0571	28.0635	27.696	27.9144	28.1939
Abhd14b		0.661325	0.021797		10	10	2	29.5944	29.8101	30.3204	30.0537	30.5826	30.4093	30.8769	30.3367
Agmo	Alkylglycerol monooxygenase	0.65685	0.0188229		5	5	5	22.3955	22.3899	23.0227	22.5832	23.2554	23.0972	23.5335	22.9633
Abcb4	Multidrug resistance protein 3	0.653828	0.0163452		25	25	20	24.8892	25.4507	25.5467	25.2453	26.0058	25.7225	26.1877	25.6938
Acsm5	Acyl-coenzyme A synthetase ACSM5, mitochondrial	0.652634	0.0092323		22	22	22	26.9944	27.1011	26.7526	27.1241	27.597	27.5077	27.9632	27.3179
Acsm1	Acyl-coenzyme A synthetase ACSM1, mitochondrial	0.651014	0.00118732		25	25	25	29.8158	29.8241	29.8912	29.7991	30.389	30.3288	30.746	30.2988
Cyp2d26	Cytochrome P450 2D26	0.650727	0.0147569		20	15	15	28.1574	27.9035	28.0104	28.1319	28.6622	28.5849	29.0697	28.2648
Cpox	Oxygen-dependent coproporphyrinogen-III oxidase, mitochondrial	0.650511	0.00282339		18	18	18	27.5134	27.4735	27.8836	27.8098	28.1471	28.2232	28.5027	28.3084
Cyp27a1	Sterol 26-hydroxylase, mitochondrial	0.650274	0.00296279		17	17	17	29.458	28.8433	29.0927	28.979	29.7064	29.7289	29.7159	29.7789
Lsp1	Lymphocyte-specific protein 1	0.648714	0.0277714		7	7	7	22.0046	21.4249	21.7367	21.5573	22.5907	22.0194	22.2989	Non Numérique
Anxa3	Annexin;Annexin A3	0.645369	0.00363939		16	16	16	24.1251	24.1658	24.3445	24.4246	25.1741	24.7288	24.679	24.9713
Aldh1a7	Aldehyde dehydrogenase, cytosolic 1	0.634942	0.0036941		27	16	16	28.3433	28.0067	28.2619	27.8132	28.6842	28.6905	29.0048	28.7006
Gstt1	Glutathione S-transferase theta-1	0.631323	0.00407462		15	15	15	27.5749	27.3899	27.6545	27.6102	28.1615	28.1175	28.5795	27.9642
Ca3	Carbonic anhydrase 3	0.630774	0.00385985		16	16	16	32.4675	32.2737	32.3784	32.2066	32.8354	32.7231	33.3151	33.0535
Abhd16a	Abhydrolase domain-containing protein 16A	0.630509	0.0173202		9	9	9	22.7485	22.4673	22.2791	22.2539	22.9041	22.7542	23.4945	23.2001
Apoa1	Apolipoprotein A-I;Proapolipoprotein A-I;Truncated apolipoprotein A-I	0.627389	0.00780993		16	16	14	29.52	29.6503	29.9442	29.7658	30.6663	30.003	30.514	30.3392
Grhpr	Glyoxylate reductase/hydroxypyruvate reductase	0.627358	0.003027		16	16	16	28.9599	28.9823	28.7647	28.6461	29.5453	29.2402	29.7855	29.4459
Akr1b8	Aldose reductase-related protein 2	0.627131	0.0256968		8	8	4	23.1421	22.9305	22.8671	23.2621	24.2067	23.5268	23.2798	23.7508
Ccbl1	Kynurenine--oxoglutarate transaminase 1	0.624534	0.00745852		13	13	13	26.5541	26.407	26.3624	26.7415	27.3329	26.9205	27.5131	26.9585
Tmpo	Lamina-associated polypeptide 2, isoforms beta/delta/epsilon/gamma;Lamina-associated polypeptide 2, isoforms alpha/zeta	0.618985	0.0143587		11	4	4	23.5058	23.136	23.7368	23.7917	23.9759	24.3342	24.5827	24.0529
Ugt1a5	UDP-glucuronosyltransferase 1-2	0.616428	0.00712127		15	8	8	24.8773	24.7448	24.7217	24.2423	25.3434	25.3854	25.6024	25.0746
Nipsnap3b	Protein NipSnap homolog 3B	0.615791	0.00178208		6	6	6	24.4359	24.515	24.7785	24.6557	25.3455	25.2688	25.0179	25.5287
Hsd17b6	17-beta-hydroxysteroid dehydrogenase type 6	0.61426	0.00448796		17	17	10	28.2416	28.7461	28.8606	28.6423	29.4187	29.0828	29.4917	29.3497
Acox1	Peroxisomal acyl-coenzyme A oxidase 1;Acyl-coenzyme A oxidase	0.61215	0.014144		34	34	2	30.6506	30.866	31.1298	30.927	31.5331	31.1882	32.0378	31.5576
Ugt1a1;UGT	UDP-glucuronosyltransferase 1-1	0.607199	0.000292078		18	18	11	29.6152	29.5715	29.688	29.6887	30.3812	30.4894	30.4524	30.0899
Slco1b2	Solute carrier organic anion transporter family member 1B2	0.602865	0.0183886		15	15	1	28.0829	28.4499	28.598	27.7565	29.1279	28.7875	28.6951	29.2654
Pigr	Polymeric immunoglobulin receptor;Secretory component	0.594023	0.013976		20	20	20	26.4008	26.4385	26.2324	26.1693	26.875	26.671	26.9594	27.5868
Mvk	Mevalonate kinase	0.589172	0.0182692		11	11	11	23.6878	22.6291	22.7179	22.9961	23.8865	23.6743	24.0448	23.7027
Pmvk	Phosphomevalonate kinase	0.58338	0.0167686		7	7	7	23.3159	22.9454	22.8941	22.2952	23.5371	23.3926	23.9476	23.796
Gamt	Guanidinoacetate N-methyltransferase	0.579387	0.008792		8	8	8	24.788	25.425	25.3346	24.8003	26.2492	25.7072	25.8265	25.7687
Ckb	Creatine kinase B-type	0.566545	0.0140102		10	10	10	24.8855	24.9956	24.8412	24.8662	26.2467	25.4309	25.2313	25.7529
2810007J24Rik	Sulfotransferase	0.563732	0.0177476		14	14	13	27.8256	28.2411	27.8368	27.6911	28.5638	28.466	29.3221	28.4058
Cyp2d9	Cytochrome P450 2D9	0.552872	0.0122267		20	17	12	27.5938	27.8054	27.7477	27.7591	28.7401	27.8984	28.5781	28.9255
Aldoc	Fructose-bisphosphate aldolase C	0.548427	0.00105933		17	14	14	24.3063	24.4081	24.4581	23.9599	24.9256	25.0697	25.3493	25.2667
Mup1		0.542631	0.0224464		16	1	0	25.2726	26.1885	26.2618	26.308	26.629	26.6267	27.2415	27.1694
Cox6b1	Cytochrome c oxidase subunit 6B1	0.539508	0.0139622		5	5	5	27.9385	28.1047	28.4665	28.4701	28.8512	28.7881	29.7145	29.0602
Mug1	Murinoglobulin-1	0.530897	0.00207565		47	47	28	27.9876	28.1533	28.1138	27.7402	29.3181	28.634	28.8137	28.8244
Hsd17b2	Estradiol 17-beta-dehydrogenase 2	0.529912	0.000324413		16	16	16	27.6591	27.5708	27.47	27.1547	28.3441	28.2354	28.4834	28.4897
Anxa2	Annexin;Annexin A2	0.528926	0.00829265		23	23	22	27.5808	27.683	27.3361	27.8808	28.9771	28.6012	28.0061	28.4603
Nmral1	NmrA-like family domain-containing protein 1	0.528539	0.000798203		10	10	10	22.8252	22.9544	22.4793	23.0277	24.0031	23.6577	23.7019	23.6306
Cyp2j6	Cytochrome P450 2J6	0.519744	0.0168748		7	5	4	22.1488	21.7592	21.9374	21.9197	23.1508	23.096	Non Numérique	22.2746
Acat2	Acetyl-CoA acetyltransferase, cytosolic	0.518577	7.44909e-05		13	5	5	24.6477	24.4283	24.5632	24.5561	25.5345	25.2461	25.6612	25.5205
Ces1	Liver carboxylesterase 1	0.506813	0.00119976		19	16	15	27.9127	27.8048	27.8886	27.7048	29.0917	28.5855	29.0174	28.4426
Ces3b	Carboxylesterase 3B	0.502398	0.000731858		13	8	8	27.4306	27.4019	27.9904	27.3144	28.4149	28.5931	28.6222	28.5754
Inmt	Indolethylamine N-methyltransferase	0.497139	0.0142846		12	12	12	29.1858	30.1287	29.6963	29.2928	30.9484	30.4886	30.8762	30.0518
Cyp2c54	Cytochrome P450 2C54	0.496923	0.00419811		23	13	11	26.1846	26.7257	27.1013	26.5324	27.6455	27.9474	27.7393	27.3329
Mmab	Cob(I)yrinic acid a,c-diamide adenosyltransferase, mitochondrial	0.495277	0.0176803		7	7	7	21.6756	22.6014	21.8605	22.6465	23.5696	23.2339	23.4629	22.6713
Sigmar1	Sigma non-opioid intracellular receptor 1	0.489431	0.00930777		4	4	4	25.191	Non Numérique	25.4547	24.97	25.831	26.1921	26.7085	26.1242
Vim	Vimentin	0.485525	0.0201202		26	25	3	27.9756	28.0371	27.5303	28.0193	29.4225	28.8986	28.0705	29.0828
Ces2c	Acylcarnitine hydrolase	0.467904	0.00173307		15	12	8	26.0558	25.5921	25.4283	26.327	26.9851	26.8668	27.099	27.0043
Acss2	Acetyl-coenzyme A synthetase, cytoplasmic	0.467708	0.00807411		19	19	19	26.3127	26.6827	26.07	25.5302	27.5442	27.5639	26.9663	27.035
Cyp2c50	Cytochrome P450 2C50	0.461624	0.00194165		24	20	6	27.0995	27.8024	27.7718	27.7564	28.8108	28.9652	28.3536	28.8027
Pgm5	Phosphoglucomutase-like protein 5	0.451282	0.00260299		9	9	9	21.2703	21.8103	21.5956	22.0841	22.7526	22.8509	Non Numérique	22.9914
Adh4		0.447361	0.00336746		15	15	1	25.6303	24.6663	24.8414	24.7876	26.4122	25.9009	26.391	26.0102
Dpyd	Dihydropyrimidine dehydrogenase [NADP(+)]	0.431865	1.15164e-06		45	45	45	27.9071	28.0826	28.1463	27.9241	29.2364	29.2543	29.173	29.2548
Csrp3	Cysteine and glycine-rich protein 3	0.415255	0.00353242		4	4	4	24.0374	23.9168	23.3758	22.8439	24.7778	24.7384	25.1229	24.8695
Upb1	Beta-ureidopropionase	0.396048	0.00226864		16	16	16	25.3454	25.6543	25.3342	25.2224	26.5402	26.2997	27.3601	26.4889
Lgals1	Galectin-1	0.39533	0.0224686		6	6	6	24.3248	24.6822	24.6363	25.1762	26.8156	26.1112	25.0592	25.7788
Hist1h3b	Histone H3;Histone H3.2	0.38955	0.0169096		3	1	1	25.4084	24.5999	25.8417	25.0836	26.8863	25.7546	26.4413	27.1933
Cyp2c37	Cytochrome P450 2C37	0.373771	0.0176869		19	4	2	21.5825	22.1217	23.4881	23.3335	24.1541	24.2313	24.6726	23.8637
Cyp1a2	Cytochrome P450;Cytochrome P450 1A2	0.364822	0.00097102		22	22	22	27.235	28.0617	27.9514	27.7579	29.5269	29.2054	28.7724	29.3481
Hpgd	15-hydroxyprostaglandin dehydrogenase [NAD(+)]	0.268096	0.00225156		11	11	11	24.3051	25.716	24.7154	24.1355	26.887	26.4835	27.1424	26.3962
S100a6	Protein S100;Protein S100-A6	0.241875	0.0133948		3	3	3	21.7834	22.3671	21.9359	22.4421	24.4302	22.6313	24.9938	23.8309
