# Supplementary material for: Lkb1 suppresses amino acid-driven gluconeogenesis in the liver
Source: Nat Commun. 2020 Nov 30;11:6127. doi: 10.1038/s41467-020-19490-6 (PMC7705018; doi:10.1038/s41467-020-19490-6)
Supplement: Supplementary file 6 — Supplementary Data 3 [file 41467_2020_19490_MOESM6_ESM.xlsx]

## Sheet: Feuil1
Supplementary Table 3: microarray for adult WT and LKB1 KO animals
Unique id	Description	GB acc	Gene symbol	Parametric p-value	Fold-change
10362472	NM_001162957	NM_001162957	Rsph4a	0.0010246	1.88
10592926	NM_027865	NM_027865	Tmem25	0.0080595	1.8
10400137	NM_013760	NM_013760	Dnajb9	0.0188509	1.78
10367600	NM_007956	NM_007956	Esr1	0.0173303	1.72
10449940	NM_022434	NM_022434	Cyp4f14	0.0463215	1.67
10483809	NM_010902	NM_010902	Nfe2l2	0.0132009	1.59
10444957	NM_001163818	NM_001163818	Ppp1r10	0.0311983	1.57
10606989	NM_001077364	NM_001077364	Tsc22d3	0.0258257	1.56
10532984	NM_019682	NM_019682	Dynll1	0.0055759	1.55
10348702	NM_016702	NM_016702	Agxt	0.0455319	1.52
10453026	NM_001171004	NM_001171004	Prkd3	0.0355399	1.52
10439547	NM_153528	NM_153528	Gramd1c	0.0274843	1.5
10486819	NM_153075	NM_153075	Catsper2	0.0011373	1.49
10380927	NM_010346	NM_010346	Grb7	0.0230593	1.42
10362464	NM_020565	NM_020565	Sult3a1	0.0381329	1.41
10350614	NM_026876	NM_026876	1190005F20Rik	0.0254138	1.41
10503023	NM_145953	NM_145953	Cth	0.0426226	1.4
10497931	NM_009805	NM_009805	Cflar	0.0261969	1.4
10472514	NM_181547	NM_181547	Nostrin	0.0140609	1.4
10511099	NM_177186	NM_177186	Slc35e2	0.0054831	1.4
10373778	NM_001159288	NM_001159288	Morc2a	0.0313342	1.39
10496462	NR_033581	NR_033581	Adh6-ps1	0.0235017	1.39
10579532	NM_198095	NM_198095	Bst2	0.0084645	1.38
10562096	NM_027215	NM_027215	Tmem147	0.0365931	1.37
10489463	NM_011414	NM_011414	Slpi	0.0300134	1.36
10368700	NM_001173500	NM_001173500	G630090E17Rik	0.0274964	1.36
10434003	NM_007764	NM_007764	Crkl	0.0253279	1.36
10454198	NM_026301	NM_026301	Rnf125	0.0130849	1.36
10353004	NM_025415	NM_025415	Cks2	0.029633	1.35
10591816	NM_172920	NM_172920	Dpy19l1	0.0430057	1.34
10598798	NM_009483	NM_009483	Kdm6a	0.019286	1.34
10446109	NM_001163300	NM_001163300	Safb	0.0459756	1.33
10505982	NM_029347	NM_029347	Fggy	0.0386257	1.33
10593884	NM_019651	NM_019651	Ptpn9	0.0146835	1.33
10517336	NM_013885	NM_013885	Clic4	0.0221766	1.32
10502778	NM_001081298	NM_001081298	Lphn2	0.0311407	1.31
10437852	NM_001081154	NM_001081154	4921513D23Rik	0.0217161	1.29
10375735	NM_021510	NM_021510	Hnrnph1	0.0046065	1.29
10524681	NM_026933	NM_026933	Triap1	0.0091408	1.28
10418720	NM_025907	NM_025907	Mettl6	0.0089615	1.28
10406419	NM_030257	NM_030257	Lysmd3	0.0354258	1.27
10352393	NM_012058	NM_012058	Srp9	0.0220656	1.27
10422512	NM_145466	NM_145466	A2ld1	0.0193315	1.27
10574598	NM_198672	NM_198672	Ces3a	0.0474566	1.26
10585840	DQ832276	DQ832276	Cd276	0.0401232	1.26
10440993	NM_001081549	NM_001081549	Rcan1	0.0495534	1.25
10497090	NM_001013806	NM_001013806	Ankrd13c	0.0346525	1.25
10391732	NM_001159492	NM_001159492	Gpatch8	0.0293457	1.25
10446771	NM_001081071	NM_001081071	Lclat1	0.0251626	1.25
10549341	NM_138757	NM_138757	4933424B01Rik	0.0300374	1.24
10414433	NM_172600	NM_172600	6720456H20Rik	0.0136845	1.24
10498531	NM_019937	NM_019937	Ccnl1	0.0409223	1.23
10564467	NM_175124	NM_175124	Lrrc28	0.0407359	1.23
10417273	NM_016903	NM_016903	Esd	0.018682	1.23
10365870	NM_011629	NM_011629	Nr2c1	0.0064401	1.23
10529330	NM_011914	NM_011914	Whsc2	0.0443608	1.22
10508217	NM_023603	NM_023603	Sfpq	0.028474	1.22
10476207	NM_009730	NM_009730	Atrn	0.0045154	1.22
10424126	NM_001037937	NM_001037937	Depdc6	0.0327468	1.21
10396610	NM_138745	NM_138745	Mthfd1	0.0271195	1.21
10361620	NM_025343	NM_025343	Rmnd1	0.0211955	1.21
10436941	NM_080456	NM_080456	Mrps6	0.0300694	1.2
10507218	NM_021461	NM_021461	Mknk1	0.0223859	1.2
10374366	NM_207655	NM_207655	Egfr	0.0249386	1.19
10551426	NM_011762	NM_011762	Zfp59	0.0444567	0.84
10377560	NM_026991	NM_026991	Sat2	0.0381162	0.84
10506569	NM_183225	NM_183225	Usp24	0.0339058	0.84
10456764	NM_010754	NM_010754	Smad2	0.0332297	0.84
10583817	NM_001082532	NM_001082532	Pigyl	0.0206805	0.84
10546217	NM_025351	NM_025351	Chchd6	0.0103463	0.84
10492558	NM_133786	NM_133786	Smc4	0.0409468	0.83
10382425	NM_001110337	NM_001110337	Gprc5c	0.0346985	0.83
10435543	NM_030035	NM_030035	Golgb1	0.031864	0.83
10558458	NM_026391	NM_026391	Ppp2r2d	0.0212897	0.83
10423363	NM_020332	NM_020332	Ank	0.0075982	0.83
10521031	NM_011738	NM_011738	Ywhah	0.0073893	0.83
10504056	NM_023305	NM_023305	Ubap1	0.0480363	0.82
10593497	NM_001162921	NM_001162921	Zc3h12c	0.040809	0.82
10427214	NM_013672	NM_013672	Sp1	0.0385214	0.82
10530287	NM_009686	NM_009686	Apbb2	0.0053129	0.82
10380384	NM_027799	NM_027799	Ankrd40	0.0390826	0.81
10421526	NM_009029	NM_009029	Rb1	0.0354336	0.81
10572880	NM_011622	NM_011622	Tom1	0.0267565	0.81
10574438	NM_009868	NM_009868	Cdh5	0.0211972	0.81
10493009	NM_001003912	NM_001003912	Arhgef11	0.0098701	0.81
10575775	NM_001163262	NM_001163262	4933407C03Rik	0.007522	0.81
10453636	NM_153153	NM_153153	Svil	0.0029535	0.81
10476163	NM_008980	NM_008980	Ptpra	0.0002222	0.81
10445338	NM_032003	NM_032003	Enpp5	0.0354065	0.8
10567797	NM_028816	NM_028816	Xpo6	0.0324585	0.8
10571840	NM_008278	NM_008278	Hpgd	0.0266	0.8
10533131	NM_023625	NM_023625	Plbd2	0.0112435	0.8
10395293	NM_001033436	NM_001033436	Atxn7l1	0.0450148	0.79
10600017	NM_008253	NM_008253	Hmgb3	0.0306378	0.79
10541182	NM_133940	NM_133940	Fbxl14	0.0199108	0.79
10529875	NM_001077398	NM_001077398	Ldb2	0.0105367	0.79
10372069	NM_007706	NM_007706	Socs2	0.0061172	0.79
10576598	NM_174987	NM_174987	1810063B05Rik	0.0046152	0.79
10501734	NM_023245	NM_023245	Palmd	0.031739	0.78
10447594	NM_001166629	NM_001166629	Dynlt1a	0.0146264	0.78
10379389	NM_172133	NM_172133	Adap2	0.0470875	0.76
10548785	NM_001166630	NM_001166630	Dynlt1c	0.0175682	0.76
10598164	NM_027861	NM_027861	0610010K06Rik	0.0027747	0.76
10489246	NM_010658	NM_010658	Mafb	0.0045126	0.75
10574532	NR_033726	NR_033726	Ces2d-ps	0.0198517	0.73
10476728	NM_025314	NM_025314	Dtd1	0.0401879	0.72
10396778	NM_019579	NM_019579	Mpp5	0.0057212	0.71
10404774	NM_007772	NM_007772	Hivep1	0.0040266	0.71
10569707	NM_001093765	NM_001093765	Myadm	0.0427494	0.7
10454030	NM_027687	NM_027687	Cabyr	0.0116071	0.7
10567580	NM_030691	NM_030691	Igsf6	0.0367715	0.67
10582839	ENSMUST00000054120	ENSMUST00000054120	Gm9909	0.0239283	0.67
10489372	BC025862	BC025862	0610008F07Rik	0.0031263	0.67
10364712	NM_007705	NM_007705	Cirbp	0.0224709	0.66
10354649	NM_001163314	NM_001163314	Pgap1	0.0252828	0.65
10366346	NM_009344	NM_009344	Phlda1	0.0408716	0.62
10513190	BC095953	BC095953	D630039A03Rik	0.0349081	0.55
10385533	NM_011579	NM_011579	Tgtp1	0.023294	0.53
10596454	NM_020559	NM_020559	Alas1	0.0227644	0.52
10424400	NM_010849	NM_010849	Myc	0.0055355	0.41
10587082	NM_008262	NM_008262	Onecut1	0.0443257	0.32
10364683	NM_011492	NM_011492	Stk11	2.31e-05	0.32
