# Supplementary material for: Lkb1 suppresses amino acid-driven gluconeogenesis in the liver
Source: Nat Commun. 2020 Nov 30;11:6127. doi: 10.1038/s41467-020-19490-6 (PMC7705018; doi:10.1038/s41467-020-19490-6)
Supplement: Supplementary file 9 — Source Data [file 41467_2020_19490_MOESM9_ESM.xlsx]

## Sheet: Figure 1a
Figure 1a
	Western blot of liver of Lkb1KOlivad (KO) and control mice

## Sheet: Figure 1b-1e
b-f: Short-term phenotype, with impaired glucose homeostasis
Fig1b	Fasted	Fasted		Refed	Refed
	WT	KO		WT	KO
Glycemia(mg/dl)	119	90		122.536	192.814
	76	111		127.942	165.784
	78	165		126.14	127.942
	133	173		154.972	147.764
	85	145		121	140.556
	96	149		118	176.596
	69	130			140
	120	85			129
	129	109			174
	70	116
	64	101
	77	142
	67	90
	86	115
		110
		143
Fig1c
Plasma insimin (ng/ml)	Fasted	Fasted		Refed	Refed
	WT	KO		WT	KO
	2.11549	4.14438		7.9246	12.2808
	1.63174	3.06817		8.33928	7.81969
	2.42866	5.57666		7.9246	15.4832
	2.71527	2.11549		7.60824	6.84905
	2.11549	2.71527		12.2808	10.2226
	4.42238	2.71527		8.18468	8.74671
	11.0771	1.49171		6.05303	9.49385
	12.6904	1.88586		11.5439	10.2706
	2.11549	10.9831		3.78133	12.9166
	3.23497	2.89529		8.74671	4.00143
	2.71527	3.06817			9.1477
	6.22729	2.89529			9.54296
	2.42866	2.62216			7.06927
	5.08011	2.52671
	6.05303	2.11549
	2.80625	5.33121
	3.55345	2.42866
	2.52671	6.28489
	2.89529	6.56955
		5.08011
		4.28462
		4.55786
		4.88765
		2.71527
		1.88586
Fig1d: LW/TW	Fasted	Fasted		Refed	Refed
	WT	KO		WT	KO
	0.045	0.045		0.047	0.051
	0.049	0.049		0.043	0.043
	0.044	0.04		0.031	0.046
	0.042	0.05		0.042	0.057
	0.043	0.049		0.039	0.05
	0.046	0.051			0.049
	0.042	0.041
	0.04	0.049
	0.039	0.08
	0.042	0.062
	0.054	0.041
	0.044	0.042
	0.042	0.045
	0.04	0.044
	0.031	0.04
	0.042	0.048
	0.039	0.043
	0.052	0.045
	0.039	0.042
		0.045
		0.042
		0.046
		0.052
		0.048
		0.05
		0.049
		0.054
		0.051
Fig1e: Glycogen content
	Fasted	Fasted		Refed	Refed
mmol/mg tissue	WT	KO		WT	KO
	13.4	49.9		194.5	220.7
	6.2	59.7		194.5	174.4
	6.6	94			281.1
	27.395	574.414
	41.7061	419.431
	180.01	167.803
	37.3417	104.712
	37.8204	232.893
		55.8821
		737.243
		499.56
		592.998
		37.8185
		325.946
		4.55786
		4.88765
		2.71527
		1.88586

## Sheet: Figure 1g
Figure 1g: Kaplan-Meier survival curves
days	KO	WT
57	0
57	0
57	0
14	1
56	1
28	1
57	0
57	0
36	1
57	0
57	0
53	1
57	0
57	0
57	0
53	1
63	1
36	1
57	0
57	0
51	1
181	0
76	1
76	1
96	1
83	1
172	0
105	1
49	1
152	0
152	0
60	1
129	0
129	0
129	0
103	1
103	1
129	0
33	1
60	1
480	0
282	1
480	0
480	0
144	0
71	1
71	1
71	1
71	1
480	0
480		0
480		0
480		0
480		0
480		0
480		0
480		0
480		0
480		0

## Sheet: Figure 1f
Figure 1f: Immunoblot of Pygl phosphorylation (pS15) and Gys2 levels

## Sheet: Figure 1i-1j
i: Total weight of female KO and male mutant mice at the time of euthanasia due to cachexia
	WT	KO	WT	KO
Weight (g)	21.4	11.8	24.6	16.3
	24.1	14	30	16.4
	20.7	11.2	31	13.1
		15.1	32	14.3
				14
j: Weight of tibialis (TA) and gastrocnemius (GAS) muscles of male mutant mice at the time of euthanasia due to cachexia
Muscle weight (mg)	WT TA	KO TA	WT GS	KO GS
	61.6	17	157	47
	60	33	159	90
	62.2	25	179	60
	72		169

## Sheet: Figure 2 
Figure 2a-c. Changes in whole-body composition in Lkb1KOlivad
		Days	0				ITAM injection
			14	14	13	13	13	13	13	13	13	13	13	13	12	12	12	12	12	12	11
			observation:
				POIDS		-3	0	4	8	14	18	21	25	28	32	36	44	52	56	60	63
			Arrivé	Entrée EPF	Scan (Pb Drink)	scan (EPF)	Scan (Sortie EPF)	Scan	Scan	Scan (entrée EPF + 14j)	Scan (sortie EPF)	Scan	Scan	Scan	Scan (Entrée EPF J+32 j)	Scan (Sortie EPF)	scan	Scan	Scan (Entrée EPF J+56)	EPF	EPF (mise à jeun)
Lkb1	Ttr-CreERT2	Numéro	2012-10-23	2012-10-31	2012-11-05	2012-11-09	2012-11-12	2012-11-16	2012-11-20	2012-11-26	2012-11-30	2012-12-03	2012-12-07	2012-12-10	2012-12-14	2012-12-18	2012-12-26	2013-01-03	2013-01-07	2013-01-11	2013-01-14
lox/lox	+	KO1		21.2	21.8	22.2	22.4	23.3	23.9	23.4	24.7	25.1	25	25.3	25.8	25.7	26.9	27	26.7	27.4	27.5
lox/lox	+	KO2		21.8	22.7	23	23.3	24.4	24.5	24.4	26.4	25.1	26	26.1	26.4	26.5	26.6	27.4	27.4	29	28
lox/lox	+	KO3		19.7
lox/lox	+	KO4		17.9	19.6	19.5	19.7	21.1	22.6	22.6	22.9	23.5	23.9	23.5	22.5	18.9	23.5	21.3	17.5	15.8	15.5
lox/lox	+	KO5		24.2	19.9	25.1	24.9	25.4	26.3	26.7	28.9	27.7	27.6	29	29.3	29.4	31	30.3	30.7	31.9	31.5
lox/lox	+	KO6		24.7	20.8	26.5	25.9	27.6	28.9	29.6	30.4	30.5	30.3	30.1	30.9	31.4	32	32.1	32.4	32.8	33.3
lox/lox	+	KO7		22.2	23.3	23.9	23.5	24.9	26.6	26.6	27.4	27	27.6	26.1	22.1	20.4	24.7	29	21.7	17.8
lox/lox	-	WT1		21.2	22.4	22.8	22.7	23.6	24.5	24.8	24.7	24.4	24.7	24.4	25.3	24.9	26	27	26.2	26.7	26.4
lox/lox	-	WT2		24.6	25.2	25.8	25.9	26.5	25.7	27.8	27.7	27.7	27.8	28.4	28.8	27.7	29.6	30.5	30	29.8	29.4
lox/lox	-	WT3		22.4	23	24.1	23.9	24.7	25.2	26.1	25.5	25.2	25.1	25.5	26	25.5	26.3	27.6	27.9	27.8	28
lox/lox	-	WT4		25.1	26.4	27.3	28	29.3	28.8	28.4	29.4	28.3	28.2	28.1	27.6	28.8	28.7	29.2	29.3	29.8	30.1
lox/lox	-	WT5		23.8	24.6	25.2	26.1	27.4	27.6	27.5	27.4	27.5	27.8	28.1	27.8	28	28.5	29.2	29.2	29.2	29.5
lox/lox	-	WT6		22.9	24.3	24.7	25.1	25.8	25	26.5	23.5	23.7	25.7	26.5	26.5	27.9	27.2	27.1	26.9	28.6	28.7
		KO	KO	21.6714	21.35	23.3667	23.2833	24.45	25.4667	25.55	26.7833	26.4833	26.7333	26.6833	26.1667	25.3833	27.45	27.85	26.0667	25.7833	27.16
				0.902302	0.613596	0.992528	0.878034	0.886472	0.919662	1.05633	1.11816	1.01009	0.927242	0.996131	1.44214	2.00456	1.38438	1.51894	2.28191	2.9609	3.10895
		WT	WT	23.3333	24.3167	24.9833	25.2833	26.2167	26.1333	26.85	26.3667	26.1333	26.55	26.8333	27	27.1333	27.7167	28.4333	28.25	28.65	28.6833
				0.593109	0.594652	0.624722	0.753842	0.822766	0.689766	0.535879	0.890568	0.791903	0.634954	0.670158	0.52852	0.63491	0.58732	0.57658	0.611419	0.499166	0.543701
		TTEST	TTEST	0.166659	0.00600142	0.198103	0.11464	0.174789	0.574803	0.298136	0.776639	0.790639	0.873661	0.903047	0.599318	0.424692	0.862792	0.727028	0.377144	0.362237	0.608421
				Masse maigre		-3	0	4	8	14	18	21	25	28	32	36	44	52	56	60	63
			Arrivé	Entrée EPF	Scan (Pb Drink)	scan (EPF)	Scan (Sortie EPF)	Scan	Scan	Scan (entrée EPF + 14j)	Scan (sortie EPF)	Scan	Scan	Scan	Scan (Entrée EPF J+32 j)	Scan (Sortie EPF)	scan	Scan	Scan (Entrée EPF J+56)	EPF	EPF
		Numéro		2012-10-31	2012-11-04	2012-11-09	2012-11-12	2012-11-16	2012-11-20	2012-11-26	2012-11-30	2012-12-03	2012-12-07	2012-12-10	2012-12-14	2012-12-18	2012-12-26	2013-01-03	2013-01-07	2013-01-11	2013-01-14
		KO1		17.223	17.224	17.567	17.239	18.792	19.318	22.993	19.738	19.985	19.572	19.582	19.462	19.407	21.005	18.114	20.75	21.102	21.015
		KO2		17.361	18.364	18.555	18.565	20.468	20.916	23.227	20.773	20.167	21.112	20.668	20.421	20.43	20.663	21.616	21.412	21.928	21.463
		KO3		15.962
		KO4		14.668	15.972	15.68	15.603	17.868	18.086	18.54	18.18	18.566	18.7	18.653	17.19	14.984	17.582	16.664	13.838	12.904	12.391
		KO5		19.387	15.728	19.32	19.213	20.786	20.687	21.978	22.137	21.385	21.372	22.033	21.893	22.958	23.055	23.254	23.047	23.445	23.434
		KO6		20.504	16.432	20.693	19.989	23.453	24.043	24.259	24.296	24.193	24.186	23.65	23.69	24.422	24.36	24.308	24.566	24.499	24.383
		KO7		18.154	18.936	19.084	19.169	20.731	21.985	19.706	21.901	21.001	21.751	20.445	17.516	16.139	18.54	21.857	15.937	14.326
		WT1		17.114	17.995	17.981	17.584	19.161	20.019	19.869	19.855	19.021	19.786	19.852	19.739	19.71	20.991	18.439	21.055	21.137	21.107
		WT2		19.629	19.564	20.114	20.502	21.362	20.775	22.57	22.318	21.771	22.355	22.249	22.328	21.824	23.235	22.356	23.345	22.82	22.69
		WT3		17.669	18.266	18.607	18.89	20.39	20.916	21.579	20.989	20.981	20.511	20.729	20.302	20.453	21.48	21.453	21.614	21.815	22.323
		WT4		20.783	21.476	22.203	23.398	23.986	24.365	23.82	24.466	23.621	23.655	23.559	22.226	23.507	23.636	24.471	24.027	24.573	24.783
		WT5		19.753	20.09	20.409	21.39	22.841	23.07	22.621	22.632	22.8	23.11	22.762	22.166	23.116	23.423	23.962	23.578	23.674	23.835
		WT6		18.487	19.042	20.105	19.963	21.738	20.565	22.644	19.264	22.09	20.747	21.233	21.118	22.093	21.174	21.773	21.33	22.603	22.414
			KO	17.6084	17.1093	18.4832	18.2963	20.3497	20.8392	21.7838	21.1708	20.8828	21.1155	20.8385	20.0287	19.7233	20.8675	20.9688	19.925	19.7007	20.5372
				0.74661	0.534928	0.698735	0.656027	0.78667	0.84657	0.904596	0.863899	0.772649	0.77706	0.727335	1.02839	1.5105	1.05286	1.21465	1.70424	1.99207	2.1287
			WT	18.9058	19.4055	19.9032	20.2878	21.5797	21.6183	22.1838	21.5873	21.714	21.694	21.7307	21.3132	21.7838	22.3232	22.0757	22.4915	22.7703	22.8587
				0.568045	0.522836	0.605669	0.822677	0.700455	0.695782	0.5463	0.788855	0.651926	0.638338	0.561412	0.451996	0.603133	0.502354	0.8771	0.530702	0.50587	0.524015
			TTEST	0.205855	0.0118461	0.155639	0.0876764	0.270002	0.493308	0.712959	0.729222	0.430145	0.577829	0.354444	0.27948	0.233916	0.240523	0.477033	0.181025	0.166162	0.277168
				Masse Grasse		-3	0	4	8	14	18	21	25	28	32	36	44	52	56	60	63
			Arrivé	Entrée EPF	Scan (Pb Drink)	scan (EPF)	Scan (Sortie EPF)	Scan	Scan	Scan (entrée EPF + 14j)	Scan (sortie EPF)	Scan	Scan	Scan	Scan (Entrée EPF J+32 j)	Scan (Sortie EPF)	scan	Scan	Scan (Entrée EPF J+56)	EPF	EPF
		Numéro		2012-10-31	2012-11-04	2012-11-09	2012-11-12	2012-11-16	2012-11-20	2012-11-26	2012-11-30	2012-12-03	2012-12-07	2012-12-10	2012-12-14	2012-12-18	2012-12-26	2013-01-03	2013-01-07	2013-01-11	2013-01-14
		KO1	KO1	2.18	1.899	2.076	2.485	2.044	1.866	1.814	2.325	2.752	2.869	3.299	2.676	3.624	3.483	4.893	3.121	3.373	3.759
		KO2	KO2	2.381	1.77	1.851	2.401	1.635	1.771	3.699	2.835	2.464	2.623	2.821	2.398	3.174	3.237	3.855	3.282	4.084	3.919
		KO3	KO3	2.329
		KO4	KO4	1.636	1.409	1.47	1.948	1.381	1.266	2.074	2.094	2.423	2.527	2.521	1.905	1.702	2.639	3.616	1.524	0.699	0.816
		KO5	KO5	3.071	1.177	3.143	3.137	2.396	2.19	2.872	3.587	3.555	3.717	4.046	3.314	3.9	4.66	4.768	4.447	4.945	4.835
		KO6	KO6	2.493	1.066	3.185	3.313	1.98	2.159	2.343	3.267	3.215	3.121	3.937	3.146	4.116	4.769	5.429	4.836	5.151	5.314
		KO7	KO7	2.214	1.72	1.942	1.904	1.781	1.771	2.242	2.886	3.088	3.129	3.163	1.216	1.277	2.866	5.619	3.088	0.833
		WT1	WT1	2.122	1.63	2	2.277	1.897	1.675	2.577	1.965	2.27	1.819	2.073	1.747	2.327	2.274	5.057	2.343	2.552	2.345
		WT2	WT2	2.897	2.657	2.809	2.887	2.736	2.319	3	2.606	2.46	2.458	3.242	2.627	3.133	3.423	5.721	3.741	3.786	3.661
		WT3	WT3	2.6	2.069	2.536	2.666	2.097	1.709	2.331	2.032	1.659	1.968	2.278	2.019	2.371	2.396	3.543	3.189	3.029	3.077
		WT4	WT4	2.102	1.588	1.605	1.666	2.009	1.493	2.038	1.647	1.437	1.453	1.726	1.105	2.145	1.99	2.411	2.122	2.066	2.513
		WT5	WT5	2.282	1.464	2.021	2.051	1.996	1.858	2.366	1.644	1.85	1.646	2.459	1.55	2.011	2.469	2.644	2.383	2.373	2.537
		WT6	WT6	2.73	1.886	1.887	2.305	1.569	1.769	1.712	1.366	2.065	2.202	2.567	1.948	2.524	3.155	3.184	2.617	2.813	2.799
			KO	2.32914	1.50683	2.27783	2.53133	1.8695	1.83717	2.50733	2.83233	2.91617	2.99767	3.29783	2.4425	2.9655	3.609	4.69667	3.383	3.18083	3.7286
				0.161528	0.139187	0.292105	0.240194	0.143912	0.137099	0.278026	0.228318	0.182716	0.175913	0.246124	0.321669	0.48722	0.369568	0.332009	0.478367	0.806604	0.78288
			WT	2.4555	1.88233	2.143	2.30867	2.05067	1.80383	2.33733	1.87667	1.95683	1.92433	2.39083	1.83267	2.4185	2.61783	3.76	2.7325	2.76983	2.822
				0.136313	0.178911	0.181505	0.177255	0.156223	0.114273	0.180561	0.176212	0.156343	0.149947	0.209437	0.207824	0.160533	0.225137	0.546865	0.250691	0.245081	0.197797
			TTEST	0.56981	0.128607	0.703234	0.472892	0.413662	0.855581	0.619227	0.00783178	0.0025621	0.000917102	0.0185847	0.142379	0.311352	0.0449811	0.173883	0.256144	0.63639	0.251466
				%Masse Maigre		-3	0	4	8	14	18	21	25	28	32	36	44	52	56	60	63
			Arrivé	Entrée EPF	Scan (Pb Drink)	scan (EPF)	Scan (Sortie EPF)	Scan	Scan	Scan (entrée EPF + 14j)	Scan (sortie EPF)	Scan	Scan	Scan	Scan (Entrée EPF J+32 j)	Scan (Sortie EPF)	scan	Scan	Scan (Entrée EPF J+56)	EPF	EPF
		Numéro		2012-10-31	2012-11-04	2012-11-09	2012-11-12	2012-11-16	2012-11-20	2012-11-26	2012-11-30	2012-12-03	2012-12-07	2012-12-10	2012-12-14	2012-12-18	2012-12-26	2013-01-03	2013-01-07	2013-01-11	2013-01-14
		KO1		0.812406	0.790092	0.791306	0.769598	0.806524	0.808285	0.982607	0.799109	0.796215	0.78288	0.773992	0.754341	0.755136	0.780855	0.670889	0.777154	0.770146	0.764182
		KO2		0.796376	0.808987	0.806739	0.796781	0.838852	0.853714	0.951926	0.786856	0.803466	0.812	0.791877	0.773523	0.770943	0.776805	0.788905	0.78146	0.756138	0.766536
		KO3		0.810254
		KO4		0.819441	0.814898	0.804103	0.79203	0.846825	0.800265	0.820354	0.793886	0.790043	0.782427	0.793745	0.764	0.792804	0.74817	0.782347	0.790743	0.816709	0.799419
		KO5		0.801116	0.790352	0.769721	0.771606	0.818346	0.786578	0.823146	0.765986	0.772022	0.774348	0.759759	0.747201	0.780884	0.74371	0.767459	0.750717	0.734953	0.743937
		KO6		0.830121	0.79	0.780868	0.771776	0.849746	0.831938	0.819561	0.799211	0.793213	0.798218	0.785714	0.766667	0.777771	0.76125	0.757259	0.75821	0.746921	0.732222
		KO7		0.817748	0.812704	0.798494	0.815702	0.83257	0.826504	0.740827	0.799307	0.777815	0.78808	0.783333	0.792579	0.791127	0.750607	0.75369	0.734424	0.804831
		WT1		0.807264	0.803348	0.78864	0.774626	0.811907	0.817102	0.801169	0.803846	0.779549	0.801053	0.813607	0.780198	0.791566	0.807346	0.682926	0.803626	0.791648	0.799508
		WT2		0.797927	0.776349	0.779612	0.791583	0.806113	0.808366	0.811871	0.805704	0.785957	0.804137	0.783415	0.775278	0.78787	0.784966	0.732984	0.778167	0.765772	0.771769
		WT3		0.788795	0.794174	0.772075	0.790377	0.825506	0.83	0.826782	0.823098	0.832579	0.817171	0.812902	0.780846	0.802078	0.81673	0.777283	0.774695	0.784712	0.79725
		WT4		0.828008	0.813485	0.813297	0.835643	0.818635	0.846007	0.838732	0.832177	0.834664	0.83883	0.838399	0.80529	0.816215	0.823554	0.838048	0.820034	0.824597	0.823355
		WT5		0.829958	0.816667	0.809881	0.81954	0.833613	0.83587	0.822582	0.825985	0.829091	0.831295	0.810036	0.797338	0.825571	0.82186	0.820616	0.807466	0.810753	0.807966
		WT6		0.807293	0.783621	0.813968	0.795339	0.842558	0.8226	0.854491	0.819745	0.932068	0.807276	0.801245	0.796906	0.791864	0.778456	0.803432	0.792937	0.790315	0.780976
			KO	0.812495	0.801172	0.791872	0.786249	0.832144	0.817881	0.856403	0.790726	0.788796	0.789659	0.781403	0.766385	0.778111	0.760233	0.753425	0.765451	0.771616	0.761259
				0.00431187	0.00499039	0.00584961	0.00755636	0.00687344	0.00989654	0.0374935	0.00533204	0.00480724	0.00550018	0.00518891	0.00647023	0.0056931	0.00635637	0.0174349	0.00868931	0.0133322	0.01148
			WT	0.809874	0.797941	0.796245	0.801184	0.823055	0.826657	0.825938	0.818426	0.832318	0.816627	0.809934	0.789309	0.802528	0.805485	0.775881	0.796154	0.794633	0.796804
				0.00666522	0.00660037	0.00754866	0.00907903	0.00556387	0.00551602	0.00775092	0.004634	0.0222859	0.00630982	0.00732863	0.00492976	0.00623775	0.00790807	0.0238801	0.00718428	0.00839976	0.00755951
			TTEST	0.740407	0.704349	0.656757	0.234758	0.328281	0.456471	0.444663	0.00286118	0.0853452	0.00914706	0.0098654	0.0182168	0.0160747	0.00121586	0.465078	0.0214428	0.174803	0.0256234
				%Masse Grasse		-3	0	4	8	14	18	21	25	28	32	36	44	52	56	60	63
			Arrivé	Entrée EPF	Scan (Pb Drink)	scan (EPF)	Scan (Sortie EPF)	Scan	Scan	Scan (entrée EPF + 14j)	Scan (sortie EPF)	Scan	Scan	Scan	Scan (Entrée EPF J+32 j)	Scan (Sortie EPF)	scan	Scan	Scan (Entrée EPF J+56)	EPF	EPF
		Numéro		2012-10-31	2012-11-04	2012-11-09	2012-11-12	2012-11-16	2012-11-20	2012-11-26	2012-11-30	2012-12-03	2012-12-07	2012-12-10	2012-12-14	2012-12-18	2012-12-26	2013-01-03	2013-01-07	2013-01-11	2013-01-14
		KO1		0.10283	0.0871101	0.0935135	0.110938	0.0877253	0.0780753	0.0775214	0.0941296	0.109641	0.11476	0.130395	0.103721	0.141012	0.12948	0.181222	0.116891	0.123102	0.136691
		KO2		0.10922	0.0779736	0.0804783	0.103047	0.0670082	0.0722857	0.151598	0.107386	0.0981673	0.100885	0.108084	0.0908333	0.119774	0.121692	0.140693	0.119781	0.140828	0.139964
		KO3		0.118223
		KO4		0.0913966	0.0718878	0.0753846	0.0988832	0.0654502	0.0560177	0.0917699	0.091441	0.103106	0.105732	0.107277	0.0846667	0.0900529	0.112298	0.169765	0.0870857	0.0442405	0.0526452
		KO5		0.126901	0.0591457	0.125219	0.125984	0.0943307	0.08327	0.107566	0.124118	0.128339	0.134674	0.139517	0.113106	0.132653	0.150323	0.15736	0.144853	0.155016	0.153492
		KO6		0.100931	0.05125	0.120189	0.127915	0.0717391	0.0747059	0.0791554	0.107467	0.10541	0.103003	0.130797	0.101812	0.131083	0.149031	0.169128	0.149259	0.157043	0.15958
		KO7		0.0997297	0.0738197	0.0812552	0.0810213	0.0715261	0.0665789	0.0842857	0.105328	0.11437	0.11337	0.121188	0.0550226	0.062598	0.116032	0.193759	0.142304	0.0467978
		WT1		0.100094	0.0727679	0.0877193	0.100308	0.0803814	0.0683673	0.103911	0.0795547	0.0930328	0.0736437	0.084959	0.0690514	0.0934538	0.0874615	0.187296	0.0894275	0.0955805	0.0888258
		WT2		0.117764	0.105437	0.108876	0.111467	0.103245	0.0902335	0.107914	0.0940794	0.0888087	0.0884173	0.114155	0.0912153	0.113105	0.115642	0.187574	0.1247	0.127047	0.124524
		WT3		0.116071	0.0899565	0.105228	0.111548	0.0848988	0.0678175	0.0893103	0.0796863	0.0658333	0.0784064	0.0893333	0.0776538	0.0929804	0.0911027	0.12837	0.114301	0.108957	0.109893
		WT4		0.083745	0.0601515	0.0587912	0.0595	0.0685666	0.0518403	0.0717606	0.0560204	0.0507774	0.0515248	0.0614235	0.0400362	0.0744792	0.069338	0.0825685	0.0724232	0.0693289	0.0834884
		WT5		0.0958824	0.0595122	0.0801984	0.0785824	0.0728467	0.0673188	0.0860364	0.06	0.0672727	0.0592086	0.0875089	0.0557554	0.0718214	0.0866316	0.0905479	0.0816096	0.0812671	0.086
		WT6		0.119214	0.0776132	0.0763968	0.0918327	0.060814	0.07076	0.0646038	0.0581277	0.0871308	0.0856809	0.0968679	0.0735094	0.0904659	0.115993	0.117491	0.0972862	0.0983566	0.0975261
			KO	0.107033	0.0701978	0.0960066	0.107965	0.0762966	0.0718223	0.0986494	0.104978	0.109839	0.112071	0.122876	0.0915269	0.112862	0.129809	0.168654	0.126696	0.111171	0.128474
				0.00457079	0.00530292	0.00880976	0.00722069	0.0048418	0.00389853	0.0114937	0.00475879	0.00433593	0.00505749	0.00535787	0.00836708	0.012397	0.006715	0.00752555	0.00965286	0.0213479	0.0194204
			WT	0.105462	0.077573	0.0862016	0.0922065	0.0784588	0.0693896	0.087256	0.0712447	0.0754759	0.0728136	0.0890413	0.0678703	0.0893842	0.0943614	0.132308	0.0966246	0.0967562	0.0983762
				0.00590263	0.00726296	0.00766365	0.00829896	0.00605594	0.00500709	0.0069835	0.00630349	0.00681208	0.00599811	0.00700902	0.00729248	0.00612083	0.00744965	0.0187359	0.00809131	0.00829156	0.00653983
			TTEST	0.834751	0.431267	0.420695	0.18251	0.786034	0.709482	0.416721	0.00163415	0.00167481	0.000534483	0.0032909	0.0588801	0.120331	0.00540699	0.102025	0.0381239	0.543181	0.146921
Figure 2d. Cumulative food intake in Lkb1KOlivad
	D / Food intake
	Animal	WT1	WT2	WT3	WT4	WT5	WT6			KO1	KO2	KO4	KO5	KO6	KO7
Daylight	Daylight	8.48962	12.3396	4.53213	8.49571	25.3521	8.90945			4.11976	24.6801	9.55257	17.8613	14.7539	23.6504
Night	Night	48.0529	40.6153	48.9447	48.4121	29.4685	33.6831			45.6151	52.9838	53.4319	42.9688	41.819	40.1236
24 hr	24h	28.2713	26.4775	26.7384	28.4539	27.4103	21.2963			24.8674	38.832	31.4922	30.415	28.2865	31.887
		n=6 per group
	e / Locomotor activity
	Animal	WT1	WT2	WT3	WT4	WT5	WT6			KO1	KO2	KO4	KO5	KO6	KO7
Daylight	Daylight	3659.08	4102.6	3417.83	6966.1	3327.94	4233.96			2938.58	3955.81	4028.69	3897.31	2349.5	3319.58
Night	Night	12367.1	10824.2	6876.81	12471.8	8444.69	9247.75			6907.75	7397.12	9033.25	5789.19	5052.06	8089.31
24 hr	24h	16026.1	14926.8	10294.6	19437.9	11772.6	13481.7			9846.33	11352.9	13061.9	9686.5	7401.56	11408.9
		n=6 per group
	f / Energy Expenditure
	Animal	WT1	WT2	WT3	WT4	WT5	WT6			KO1	KO2	KO4	KO5	KO6	KO7
Daylight	Daylight	21.3491	20.6958	21.1916	22.4419	21.5747	22.0555			19.5203	22.2092	23.5159	21.843	19.4704	21.7425
Night	Night	26.5202	24.8054	23.9458	24.6401	24.2629	24.0953			23.0671	25.0565	27.931	23.7614	22.1251	25.2221
24 hr	24h	23.9346	22.7506	22.5687	23.541	22.9188	23.0754			21.2937	23.6328	25.7234	22.8022	20.7977	23.4823
		n=6 per group
	g / Energy Balance
	Animal	WT1	WT2	WT3	WT4	WT5	WT6			KO1	KO2	KO4	KO5	KO6	KO7
Daylight	Daylight	-3.03698	-2.21108	-4.22573	-4.01871	1.05728	-3.14922			-3.88352	0.885625	-3.03937	-1.03545	-1.34728	0.304219
Night	Night	5.13444	4.29344	6.49412	6.77487	1.41237	2.96306			6.33581	7.75062	5.68644	5.06038	5.732	3.41563
24 hr	24h	2.09746	2.08235	2.2684	2.75617	2.46966	-0.186156			2.45229	8.63625	2.64706	4.02493	4.38472	3.71984
		n=6 per group
	h / RER
	Animal	WT1	WT2	WT3	WT4	WT5	WT6			KO1	KO2	KO4	KO5	KO6	KO7
Daylight	Daylight	0.850727	0.89462	0.870582	0.904095	0.905719	0.894076			0.873523	0.924335	0.875366	0.944222	0.931451	1.00853
Night	Night	1.07426	1.06431	1.10305	1.06858	1.0647	1.01913			1.10078	1.08224	1.09801	1.07803	1.0909	1.0641
24 hr	24h	0.962491	0.979464	0.986817	0.986339	0.985208	0.956603			0.987149	1.00329	0.986688	1.01113	1.01117	1.03632
		n=6 per group

## Sheet: Figure 3
Figure 3a: Pyruvate tolerance test (PTT)
	Minutes	WT (Glycemia mg/dl)						KO (Glycemia mg/dl)
	0	96	89	130	95			129	141	209	172	124	179
	15	107	191	175	119			189	223	293	243	212	190
	30	140	193	200	201			251	276	319	265	268	284
	45	152	200	180	139			219	290	285	284	258	264
	60	139	161	159	117			207	205	268	248	280	284
	90	87	135	135	57			194	200	276	206	273	278
	120	75	105	109				190	193	237	178	197	205
	150		124	111				172	161	209	142	167	142
Figure 3b: RT-qPCR analysis of the expression of Foxo-1 target genes
Ppargc1a			Igfbp1			Agxt2l1			Mmd2			Pck1			G6pc
WT	KO		WT	KO		WT	KO		WT	KO		WT	KO		WT	KO
3.2154	4.15544		2.63902	4		4.18434	4		1.07923	3.87716		1.28343	1.29235		1.41912	10.4831
1.32869	2.87787		0.855595	2.59368			2.59368		1	2.25012		1	0.904379		1	3.17114
0.993093	2.09217		0.680657	5.0806		0.855595	5.0806		0.635075	2.49666		0.5	0.768438		0.447513	6.32033
1.10573	5.93809		0.626332	10.1612		0.680657	10.1612		1.20164	1.71713		1.14076	0.752623		3.19319	4.95883
1	1.45902		1	0.986233		0.626332	3.74509		0.626332	1.89868		0.773783	0.477973		2.94854	3.38698
	3.70635			3.74509		1	4.15544			2.61172			1.01045			6.04189
	3.29436			4.15544			4.25748			3.23777			0.929805			8.36868
	4.48466			4.25748			3.69353			3.78423			1.30586			10.0213
	3.32879			3.69353			1.93858			2.47084			1.42405			9.91766
	1.6245			1.93858			8.31087			2.30537			0.590496			4.56305
	3.23777			8.31087			8			2.19619			0.765779			5.93809

## Sheet: Figure 4
Figure 4a: Blood glucose levels in Alanine tolerance test
	Time	WT(Glycemia mg/dl)									KO (Glycemia mg/dl)
	0	81	72	79	74	102	112	86	73		140	129	173	131	168	161
	10	116	125	129	83	149	151	97	102		195	255	190	175	211	222
	20	138	110	173	119	145	162	112	121		225	241	234	229	188	249
	30	160	153	170	144	163	171	130	128		275	286	278	235	212	274
	45	151	143	190	114	147	171	147	116		240	336	261	259	230	300
	60	135	138	157	106	132	173	139	114		316	339	243	249	235	320
	90	114	135	114	97	120	150	99	90		283	344	267	233	227	302
	120	112	117	107	87	113	137	92	79		283	292	242	206	262	286
	180	95	121	108	91	102	110	86	73		203	254	167	247	188	282
Figure b: Glucose production from glutamine, alanine or serine in primary cultures of hepatocytes
	basal	basal	Lact+ Pyr	Lact+ Pyr	Ala	Ala	Gln	Gln	Ser	Ser
	WT	KO	WT	KO	WT	KO	WT	KO	WT	KO
Medium glucose level	100	92.7451	98.7338	172.341	120.894		104.699	444.13	78.6005	347.338
	102.502	73.1782	110.858	161.798	96.0945	205.627	108.136	278.415	81.7781	264.453
	103.14	58.6954	93.3939	202.575	106.8	204.466	106.731	181.526	106.436	159.396
	100.037	78.8794	92.9567	245.292	115.974	365.281	98.3472	213.993	110.679	250.211
	132.089	76.6253	98.3624	185.457	96.8347	455.367	67.8089	200.936	101.869	248.551
	97.3337	112.223	89.2744	256.436	98.4227	519.188	100.276	351.169	83.6867	226.408
Figure 4c: [14C]-glucose and [14C]-glycogen synthesis from [14C]-alanine in cultured liver explants
	Glucose				Glycogen
	WT	KO			WT	KO
	264.05	545.56			0.767182	10.8838
	266.71	542.09			0.811511	15.4406
	265.01	29.98			3.86022	11.0544
	196.89	530.08
	259.02	492.63
	256.21	754.11
	249.13	674
	287.22	699.29
	292.09
	331.35

## Sheet: Figure 5
Figure 5a: Plasma amino-acid concentration
		Samples	Thr	Ser	Asn	Glu	Gln	Gly	Ala	Cit	Val	Cys	Met	Ile	Leu	Tyr	Phe	Orn	His	Lys	Arg	Pro
	WT	(CP) plasma S624	253.768	128.272	25.848	62.7915	1223.67	210.158	219.155	84.1205	586.475	44.1754	42.4352	272.685	544.293	48.0795	99.5647	79.0822	42.8425	708.714	76.3923	61.4323
	WT	(CP) plasma S626	223.647	110.244	26.3983	37.0624	868.136	144.427	179.059	106.241	576.457	36.4741	45.1547	296.746	573.704	47.7415	136.024	75.9595	58.7395	373.609	91.1562	59.5336
	WT	(CP) plasma S631	170.872	122.918	39.3519	29.3515	597.514	183.405	228.196	63.8656	357.014	28.25	50.0712	125.412	231.216	62.7169	95.3254	96.5329	78.7118	315.24	89.4197	65.0926
	WT	(CP) plasma S634	217.268	135.174	46.5657	33.1122	648.405	205.282	227.722	71.4031	476.595	27.5378	61.7269	152.422	324.318	68.1564	119.806	105.019	88.2878	356.876	105.925	88.6002
	WT	(CP) plasma S600	75.12	71.9756	20.9291	27.1019	384.564	103.803	118.887	37.2666	246.239	8.96834	23.4048	108.569	181.947	35.9663	71.7237	32.728	59.3552	128.496	39.2186	35.1457
	WT	(CP) plasma S22	151.103	116.203	35.8384	27.8147	634.196	208.436	322.704	63.222	271.784	27.4278	51.0833	112.653	190.512	62.1712	88.9022	69.5916	79.2582	277.534	93.947	73.8112
	KO	(CP) plasma S627	93.5005	97.0804	14.8671	61.2968	601.289	149.113	129.35	39.1502	341.61	25.4741	22.1418	184.879	362.891	28.2043	100.491	45.0942	46.0635	367.093	41.5913	27.703
	KO	(CP) plasma S628	90.336	62.7209	14.3238	18.9031	551.538	102.341	138.693	57.9818	283.666	31.2425	27.2837	138.726	251.799	31.4349	102.608	25.5645	55.0347	441.652	41.1456	20.6136
	KO	(CP) plasma S629	81.1804	76.792	24.0695	25.1405	405.964	115.563	155.928	29.5184	315.133	14.2817	28.5476	91.3931	189.272	35.6568	80.3677	26.5267	76.7973	169.529	45.2222	38.2858
	KO	(CP) plasma S630	71.2823	71.7813	19.8183	27.008	391.443	114.162	187.095	25.8743	239.523	23.5893	23.3289	92.1281	168.838	33.2303	70.9179	28.7119	66.7802	177.158	45.2209	32.1108
	KO	(CP) plasma S632	81.1512	88.502	20.4621	37.34	411.352	143.933	225.318	30.7488	285.404	11.1452	30.6164	105	182.017	39.6454	91.6414	49.009	77.9573	189.358	43.3964	33.3377
	KO	(CP) plasma S633	78.9376	87.8978	23.8957	29.5743	399.223	129.695	240.259	27.6217	279.105	18.8485	32.614	113.102	190.129	40.1713	91.3562	38.6644	83.7687	178.752	48.0791	41.5182
	KO	(CP) plasma S601	224.314	144.927	44.3384	34.4083	726.537	173.577	288.742	65.7881	300.692	20.979	73.3559	119.339	206.551	61.6029	106.833	64.2953	91.1718	280.442	102.667	83.3967
	KO	(CP) plasma S602	196.197	113.083	37.7365	32.4643	588.411	145.968	195.557	72.1965	268.027	22.3971	53.5302	102.729	172.843	60.4519	88.9137	96.5477	62.4983	293.475	82.5494	60.3805
	KO	(CP) plasma S603	94.7658	88.6755	23.7663	35.2619	532.809	130.247	178.635	30.7373	277.637	17.2526	34.4375	108.209	184.468	41.0763	86.5624	41.2404	82.4612	168.632	42.3159	35.4023
	KO	(CP) plasma S604	120.271	89.7959	24.4698	23.6865	627.856	126.898	95.2184	63.6373	223.344	20.5649	34.6711	82.2767	151.831	44.1994	94.5371	42.2189	94.5881	210.017	57.8049	29.8606
	KO	(CP) plasma S21	72.3174	83.9152	20.8717	29.1783	418.183	136.006	197.036	31.2065	249.252	21.4073	27.731	84.0007	158.098	36.8926	76.8838	33.5232	81.4502	179.483	40.9945	47.5808
	KO	(CP) plasma S23	65.8933	80.6622	17.8455	32.3377	363.001	142.112	210.943	23.3193	231.986	19.7406	25.1023	90.3076	147.768	34.0395	72.3542	33.2052	75.746	164.439	32.5941	32.7575
	KO	(CP) plasma S24	62.7702	70.2034	17.8128	29.3387	324.822	130.976	297.698	17.9291	196.699	21.7568	23.8325	77.7612	110.065	31.2929	68.2345	22.8622	67.7588	148.428	33.4315	29.4184
	KO	(CP) plasma S25	65.0942	82.1398	23.4685	25.602	405.365	132.277	264.304	17.0701	206.459	20.4251	31.3358	89.4535	140.68	38.6206	76.2642	26.752	73.9557	176.961	39.0986	37.0728
Figure 5b: Hepatic amino-acid content
	Glu		Gln		Gly		Asp		Ala				Thr		Ser		Orn		Arg
	WT	KO	WT	KO	WT	KO	WT	KO	WT	KO			WT	KO	WT	KO	WT	KO	WT	KO
	1.08091	0.7806	2.3828	1.31994	1.26212	1.17387	3.48234	2.57414	1.96261	2.09421			0.2365	0.182817	0.236658	0.171283	0.17575	0.0331917	0.00878333	0.00776667
	1.42354	0.571803	3.45122	1.20106	1.73511	0.85851	5.12492	2.86943	2.45451	1.28378			0.362925	0.138093	0.348022	0.154759	0.39784	0.0574691	0.0270926
	1.07674	0.509124	3.48869	0.928529	1.50351	0.722461	4.46799	2.06082	1.92538	1.05457			0.296754	0.132248	0.318344	0.137752	0.23922	0.0308237	0.0307042	0.00679422
	1.35537	2.40385	4.17416	3.42738	2.37537	2.78368	5.16881	7.01589	2.15172	3.77365			0.449932	0.499853	0.420805	0.515471	0.355936	0.2424	0.0163227
	1.75253	0.972614	3.93214	2.40063	2.08097	1.72861	5.51679	4.1603	4.42957	4.45147			0.409299	0.352443	0.346164	0.305314	0.252134	0.118843	0.0244209	0.0113143
	1.16522	0.568026	2.73266	1.23454	1.48087	0.883958	4.58211	2.07922	2.26074	2.46634			0.306657	0.201908	0.345843	0.246379	0.221663	0.0670421	0.0177775	0.00716053
	1.62368	0.67185	3.18721	1.28453	2.6163	1.06703	5.67599	3.00491	3.64637	2.7601			0.401214	0.227008	0.338974	0.19504	0.403278	0.0593567	0.0222362	0.0106961
	1.37256	1.02935	3.04606	1.64632	2.03387	1.5314	5.44249	3.60799	3.10346	3.51932			0.422144	0.332846	0.399861	0.279889	0.252944	0.0731415	0.0257371	0.0115573
	1.64332	0.785829	2.41977	1.99145	1.79751	1.04002	4.94002	2.59967	3.63718	1.71224			0.449601	0.218755	0.382809	0.202224	0.252167	0.0429704	0.0259971	0.0123612
	2.75794		3.41376		2.72099		5.56387		3.82837				0.500514		0.514471		0.453671		0.0510286
Figure 5c: Muscle amino-acid content
	Asp		Glu		Gln		Ala				Thr		Ser		Met		Tyr
	WT	KO	WT	KO	WT	KO					WT	KO	WT	KO	WT	KO	WT	KO
	1.68187	1.31365	1.0726	1.37345	3.83365	3.02013	4.34982	3.813			0.495655	0.248032	0.451018	0.352484	0.117309	0.0648548	0.159	0.0775
	1.98502	1.84283	2.19767	1.42716	5.2924	2.4094	4.64921	3.55574			0.77681	0.207034	0.650952	0.299276	0.133071	0.108293	0.1834	0.0672
	2.39523	1.45867	2.99172	1.83775	4.47514	3.53643	4.76379	3.04538			0.738558	0.526633	0.652163	0.461317	0.176256	0.135067	0.2261	0.1523
	2.0664	1.90261	2.75951	2.39707	4.58367	4.61274	4.53233	3.97224			0.764698	0.686913	0.679488	0.601717	0.199767	0.176174	0.1899	0.1987
	1.9428	1.52166	2.94691	1.49024	7.05377	2.96015	5.84111	4.97827			1.28406	0.466146	0.972257	0.447488	0.297971	0.121829	0.2873	0.1337
	2.456	1.52126	1.9106	1.58578	4.3905	3.14109	3.8526	4.77376			0.7204	0.474978	0.6488	0.511043	0.1618	0.122717	0.1694	0.1468
	3.13143	1.39454	2.43605	1.12695	5.59793	2.20016	4.91212	3.74502			0.91855	0.318071	0.8272	0.323018	0.20635	0.0832857	0.2159	0.096
	2.79144	2.13169	1.50975	2.61137	4.448	4.29503	4.09788	7.86649			0.753	0.771771	0.572937	0.764114	0.159708	0.202714	0.1881	0.2234
	2.543	2.57879	1.99	2.96588	4.333	4.26591	6.734	5.4065			0.815	0.683382	0.703	0.706529	0.149	0.154294	0.236	0.1959
	1.94118		2.86278		5.61768		4.14773				1.03323		0.855		0.263875		0.2655
Figure 5d: Ammonia and urea level in the plasma and ammonia level in the liver
	Ammonia level				Urea level				Nh4 liver
	WT	KO			WT	KO			WT	KO
	200	104			19724	14242			1.60082	2.097
	129	84			18439	16821			3.00165	1.6056
	301	276			12802	15835			2.35147	1.13445
	180	243			13616	9915			4.90253	4.26158
	167	271			14405	12673			3.41261	3.98862
	192	197			9938	11632			2.93943	2.19459
	300	262			10140	11424			4.58372	2.54226
		194				14319			3.87063	2.89528
		197				32533			3.54961	2.78047
		284				11595			5.47496
		121				11228
		207				10398
		247				9427

## Sheet: Figure 6
Figure 6a-b: Pharmacological inhibition of aminotransferase, in vivo, by AOA
Glycemia (mg/dl)
	WT	KO	WT AOA	KO AOA
	132	208	108	101
	98	199	76	134
	82	206	91	150
	105	171	101	146
				150
ATT
	Time	Bach WT					KO					WT AOA				KO AOA
	0	132	82	105	98		208	174	199	206	171	108	76	91	101	168	101	134	150	146	150
	10	162	128	129	116		256	196	235	203	191	134	96	117	95	183	115	162	179	123	195
	20	211	126	141	128		287	230	272	208	169	192	108	130	100	207	152	165	181	135	197
	30	217	126	123	138		298	276	290	238	172	153	113	133	93	222	163	203	217	130	203
	45	225	130	127	150		326	258	335	281	199	157	108	162	74	228	212	223	206	106	203
	60	215	115	121	147		315	241	383	300	194	146	108	126	87	234	199	196	183	84	175
	90	171	100	111	101		283	188		265	182	113	92	128	86	167	180	175	157	78	141
	120	137	87	95	82		256	190	327	179	157	117	87	101	80	155	162	197	160	87	110
	180		111	93	89		157	166	264	157	214	134	80	99	84	211	158	149	143	79	82
Figure 6c-d: Agxt protein and mRNA levels in Lkb1KOlivad (KO) mice
Relative mRNA Agxt level
	Fasted		Fed
	WT	KO	WT	KO
	0.609205	3.10588	1.87254	4.61075
	1	2.59368	1.36604	2.60268
	0.413225	1.76541	0.664343	2.21146
	0.870551	2.34567	0.779165	3.77114
	0.51943	1.21419		3.34035
		2.86791		3.02095
		2.49666
		4.08405
		3.90413
		2.41162
		1.78386
		0.80107
e: Glycemia in fasting and refed KO and DKO mice.
Glycemia (mg/dl)	WT	KO	AgxtKO	DKO	WT	KO	AgxtKO	DKO
	74	97	71	75	166	191	132	198
	76	181	78	65	150	199	130	193
	138	98	99	123	164	180	179	182
	68	112	83	86	135	230	130	205
	42	154	71	111	173	191	132	197
	100	142	78	76	158	218	130	264
	107	110	99	73	163		179	211
	86	108	83	96	152		130	182
	63	205	85	103			162	233
	157	173	85	122			149	249
	144	162	92	82			145
		150	106	94			162
		87	80	93
		163	110	163
		103	80	134
		140	74	115
		151	86	113
		150	80
		92
Figure 6f: Kaplan-Meier survival curves for KO and DKO mice
	Days	KO	DKO	WT
	152	0
	60	1
	129	0
	129	0
	129	0
	103	1
	103	1
	129	0
	33	1
	60	1
	271	0
	271	0
	271	0
	144	0
	71	1
	71	1
	71	1
	71	1
	241		1
	96		1
	271		0
	271		0
	271		0
	271		0
	193		0
	96		1
	271		0
	234		0
	234		0
	119		1
	234		1
	64		1
	234		0
	210		1
	180		0
	78		1
	180		0
	180		0
	180		0
	180		0
	271			0
	271			0
	271			0
	271			0
	271			0

[truncated: 7 more sheets: Figure 7, Figure S2, Figure S1, Figure S3, Figure S4, Figure S4h, Figure S4i]
